# Supplementary material for: A splicing site change between exon 5 and 6 of the nuclear-encoded chloroplast-localized HvYGL8 gene results in reduced chlorophyll content and plant height in barley
Source: Front Plant Sci. 2023 Dec 12;14:1327246. doi: 10.3389/fpls.2023.1327246 (PMC10773589; doi:10.3389/fpls.2023.1327246)
Supplement: Supplementary file 1 [file Table_1.xlsx]

## Sheet: Table1
Table 1 Primers used in this study
Primer name	Sequence	ID	Aim	Backbone	Note
HvYGL8-F	CAACATTCCTGTCGTCGTGT	HORVU.MOREX.r3.3HG0325830	RT
HvYGL8-R	CAACTCTTGGATTCACCACTCAG
PORB-F	CTGCGCACCAAGAGAGTGAA	HORVU.MOREX.r3.1HG0047060	RT
PORB-R	CCGTGCGGACAGTCTTCTT
CHLH-F	TCAAGAGGAAAACTAAGATGGACA	HORVU.MOREX.r3.2HG0117630	RT
CHLH-R	TGAGATCCCGGAGGACAGAA
CPO-F	TACCCATCATAGAACGCCGC	HORVU.MOREX.r3.2HG0191580	RT
CPO-R	GCCACGATCGTAGACAAGGT
PORA-F	TCGGACTTGCATGATCCAC	HORVU.MOREX.r3.2HG0209470	RT
PORA-R	TATGCACACTCTCGCGGACA
CAO-F	CAAGTGGGAGTACCTCGTCA	HORVU.MOREX.r3.4HG0409840	RT
CAO-R	CGACACGACAAAACCGGAGA
PPOX-F	ACCTTTCTGCTCAGGTGTGT	HORVU.MOREX.r3.5HG0429630	RT
PPOX-R	CGGTTTGGGGTTCTTCCCTT
CHLI-F	ACATTGCCACTGTGATTCCC	HORVU.MOREX.r3.7HG0738240	RT
CHLI-R	TGGCAGAGAAACATTTACCTCG
GLU-1	AGTTGCTAGTCAGAGAGAAGAGC	HORVU.MOREX.r3.2HG0117030	RT
GLU-R	TGTAGCTCGTACCTCCTCCG
CRD1-F	CTTCTTCTGCCTCTCGGTGT	HORVU.MOREX.r3.3HG0257850	RT
CRD1-R	CGGTACAGCAGGGAAGATCC
UROD-F	GCAGAGCCAGCGATTCTACA	HORVU.MOREX.r3.4HG0378000	RT
UROD-R	AACTGGGCTGAGTTCTGTCG
FC1-F	ACTCCCTAGGCTGTTCAGGT	HORVU.MOREX.r3.5HG0471680	RT
FC1-R	CAAAGCATTTGCCTGCTCGT
ALAD-F	TTCTACCCCTCCAGCTAGGC	HORVU.MOREX.r3.7HG0726690	RT
ALAD-R	CTTGGTCCGGTTCTTGGGAC
CHLG-F	CGACGTCAAATACCAGGCGA	HORVU.MOREX.r3.1HG0061750	RT
CHLG-R	CCTGCCTCCTCGTCCATAAC
FC2-F	CAATGGCAGTTTCCAACCT	HORVU.MOREX.r3.1HG0033390	RT
FC2-R	TGTCTCGGCACTCTTCGTC
psbB-F	CAGAGCGCTTTGAACAAGCA	psbB	RT
psbB-R	CCTGAGCCCAAGATAGCCAA
atpB-F	CTATGTTACAGCCTCGGAT	atpB	RT
atpB-R	CAAGAATTGCGATAATGTCC
atpE-F	GAATACGCCTCCTCAACGA	atpE	RT
atpE-R	AAGTGCCTTTTGAGCTTC
petA-F	GTTATGAAAACCCACGAGA	petA	RT
petA-R	CTTCAAATACAGTATCGGGAA
psaI-F	GACGGATTTAAACTTACCTT	psaI	RT
psaI-R	AGAAATAAAGAAGTCATTGC
psaJ-F	CATATCTCTCTGTAGCACC	psaJ	RT
psaJ-R	CATCCGGGAATAAACGAT
psbA-F	CTACCTTATTGACCGCAAC	psbA	RT
psbA-R	AGTAGGAATAATAGCACCAG
psbE-F	TACCTTCCCTATTCATTGCG	psbE	RT
psbE-R	TGAAATATTCGTTTGGCCTA
psbF-F	TTTTACAGTGCGATGGCT	psbF	RT
psbF-R	TTGGATGAACTGCATTGCT
psbI-F	ATGCTTACTCTCAAACTT	psbI	RT
psbI-R	CTCGCGTCCAGGATTCCG
psbL-F	TCAAACCCGAATGAACAA	psbL	RT
psbL-R	AATAAAACAGCAAGTACAAA
rbcL-F	CCGCCTCATGGTATCCAA	rbcL	RT
rbcL-R	AGACACTCATAACACGCTCT
matk-F	GGGCATCCTATTAGTAAACC	matk	RT
matk-R	GATTTCTACATATCCGACCA
HORVU.MOREX.r3.5HG0485790-F	AGCAACAACGACGTACTCCC	HORVU.MOREX.r3.5HG0485790	RT		GA20ox
HORVU.MOREX.r3.5HG0485790-R	AGGCCCGTTTATTCGACACC
HORVU.MOREX.r3.5HG0485780-F	TTTCGCGTGTGTTTGGTACG	HORVU.MOREX.r3.5HG0485780	RT
HORVU.MOREX.r3.5HG0485780-R	ACAGAGGGCGCTAGGTGAAA
HORVU.MOREX.r3.5HG0536610-F	GGAGCTCGATCGTCTGTTGT	HORVU.MOREX.r3.5HG0536610	RT										124
HORVU.MOREX.r3.5HG0536610-R	CAGATGAACTGCGACGGGAT
HORVU.MOREX.r3.4HG0385030-F	ACTCCATATGCGTAGATGTCC	HORVU.MOREX.r3.4HG0385030	RT
HORVU.MOREX.r3.4HG0385030-R	ACATGAAAGGCATACTGTCG
HORVU.MOREX.r3.5HG0530450-F	CCCTTCACCTCTGTGCAGTTCG	HORVU.MOREX.r3.5HG0530450	RT		CesA
HORVU.MOREX.r3.5HG0530450-R	GGCTGGACAATGAAACAACACT
HORVU.MOREX.r3.6HG0550800-F	CATGCCGCTGAGAACCAC	HORVU.MOREX.r3.6HG0550800	RT
HORVU.MOREX.r3.6HG0550800-R	GTACCACAAATGGGGGCAAA
HORVU.MOREX.r3.1HG0027850-F	ACCTGCAGCGTACATTGTGA	HORVU.MOREX.r3.1HG0027850	RT
HORVU.MOREX.r3.1HG0027850-R	ATTCATATACCATGGCACCT
HORVU.MOREX.r3.2HG0111610-F	GTAATAGACCATCTACCGTT	HORVU.MOREX.r3.2HG0111610	RT
HORVU.MOREX.r3.2HG0111610-R	TACAAAGTGCCTCATAGGAA
HORVU.MOREX.r3.5HG0522880-F	AGCGTGCAAAATAATTGGAAC	HORVU.MOREX.r3.5HG0522880	RT
HORVU.MOREX.r3.5HG0522880-R	ACCCAGTTTTGGTAACCGA
HORVU.MOREX.r3.5HG0482670-F	TTCTCAAGACTGTGCATAGGGA	HORVU.MOREX.r3.5HG0482670	RT
HORVU.MOREX.r3.5HG0482670-R	GACATCCAAAGTCCGGTCCTC
HORVU.MOREX.r3.1HG0041280-F	CACATTGCACTTTTGGGGCATT	HORVU.MOREX.r3.1HG0041280	RT
HORVU.MOREX.r3.1HG0041280-R	ATTAACACGTTGTCTCGCTTGG
HORVU.MOREX.r3.1HG0048900-F	CCGCCACCGAGTTCATCACC	HORVU.MOREX.r3.1HG0048900	RT		LHC
HORVU.MOREX.r3.1HG0048900-R	TGGCTACAACGGTTAGTGCTAT
HORVU.MOREX.r3.1HG0068450-F	GCTTTCGGGGTTTCTTATCCTT	HORVU.MOREX.r3.1HG0068450	RT
HORVU.MOREX.r3.1HG0068450-R	ATACAACGCACGGACAGT
HORVU.MOREX.r3.1HG0068490-F	AGCTAACAAATCTTAACGCCAG	HORVU.MOREX.r3.1HG0068490	RT
HORVU.MOREX.r3.1HG0068490-R	ACATTTTGCCATCACCGATA
HORVU.MOREX.r3.5HG0482050-F	TAGCTTTCTTGCCGACACGA	HORVU.MOREX.r3.5HG0482050	RT
HORVU.MOREX.r3.5HG0482050-R	AGATACCCGTCTTTAATTAGCA
OsYSS1-F	GCTGCTTGTACCTATCCTCC	LOC_Os04g59570	vector contruction	pMD18-T
OsYSS1-R	TCTCCGCCTCTGATCGAC
OsYSS1-mCherry-1300-1	GAGCTCGGTACCCGGGGATCCGCTGCTTGTACCTATCCTCC		vector contruction	pCAMBIA1300
OsYSS1-mCherry-1300-2	CGATCCAGGATCTCTTTCACCC
OsYSS1-mCherry-1300-3	GGGTGAAAGAGATCCTGGATCG		vector contruction
OsYSS1-mCherry-1300-4	GCAGGTCGACTCTAGAGGATCCTCACTTGTACAGCTCGTCCATG
HvYGL8-F	CGTGAAGGAATTCCCGTCCTC		vector contruction	pMD18-T
HvYGL8-R	GCCTGCAGGTCACTGGATTT
HvYGL8-GFP-1300-1	GAGCTCGGTACCCGGGGATCCCGTGAAGGAATTCCCGTCCTC		vector contruction	pCAMBIA1300
HvYGL8-GFP-1300-2	ACGAGAAACCCACTCAGTAAC
HvYGL8-GFP-1300-3	GTTACTGAGTGGGTTTCTCGT		vector contruction
HvYGL8-GFP-1300-4	GCAGGTCGACTCTAGAGGATCCGCCTGCAGGTCACTGGATTT
Red and purple indicate sequences used for recombination with backbone vectors and inserted segments, resepctively.

## Sheet: Table2
Table 2. Statistics of whole-genome re-sequencing of Morex and ygl8 mutant
Sample	Raw data(Gb)	Clean Reads	Clean Data(%)	Mapped Ratio(%)
Morex	209.81	209.56	99.8808	99.95
ygl8	150.33	150.24	99.9401	99.94

## Sheet: Table3
Table 3. Information of the candidate genes containing ∆SNP-index value = 1
Type	Gene	Chrom	Start	End	Ref	Alt	Rice Homolog	Functional Annotation	ygl8	Morex	log2FoldChange	padj
intronic	HORVU.MOREX.r3.1HG0039190	chr1H	247079868	247079868	A	G	LOC_Os10g30910	transmembrane protein-related, putative, expressed	332.339	419.903	-0.338773	0.122551
upstream	HORVU.MOREX.r3.1HG0071640(dist=403)	chr1H	455708555	455708555	G	A	NA	NA	0	0	0	0
upstream	HORVU.MOREX.r3.1HG0072160(dist=364)	chr1H	457444795	457444795	G	A	LOC_Os05g39230	low photochemical bleaching 1 protein, putative, expressed	3478.19	2678.94	0.376453	0.0349237
downstream	HORVU.MOREX.r3.1HG0074680(dist=1837)	chr1H	468969288	468969288	G	A	LOC_Os03g05700	expressed protein	0	0	0	0
downstream	HORVU.MOREX.r3.1HG0074910(dist=1353)	chr1H	470258626	470258626	G	A	LOC_Os05g37060	MYB family transcription factor, putative, expressed	2.43047	36.6408	-4.07716	0.000239191
upstream	HORVU.MOREX.r3.1HG0077210(dist=1102)	chr1H	477493183	477493183	G	A	LOC_Os05g44260	DUF584 domain containing protein, putative, expressed	0	0	0	0
downstream	HORVU.MOREX.r3.1HG0077310(dist=1538)	chr1H	478032856	478032856	C	T	LOC_Os05g44090	DUF623 domain containing protein, expressed	0	0	0	0
downstream	HORVU.MOREX.r3.1HG0078980(dist=1217)	chr1H	482607546	482607546	G	A	NA	NA	0	0	0	0
upstream	HORVU.MOREX.r3.1HG0087840(dist=45)	chr1H	500142455	500142455	C	A	NA	NA	0	0	0	0
upstream	HORVU.MOREX.r3.1HG0089330(dist=1726)	chr1H	502943129	502943129	G	A	LOC_Os08g37160	expressed protein	0	0	0	0
downstream	HORVU.MOREX.r3.2HG0096360(dist=1921)	chr2H	1966553	1966553	C	T	NA	NA	0	0	0	0
upstream	HORVU.MOREX.r3.2HG0097780(dist=638)	chr2H	5320055	5320055	C	T	LOC_Os10g26560	expressed protein	0	0	0	0
intronic	HORVU.MOREX.r3.2HG0108360	chr2H	27580556	27580556	A	G	LOC_Os12g16410	isoflavone reductase, putative, expressed	178.166	562.112	-1.65754	0.000454313
intronic	HORVU.MOREX.r3.2HG0108740	chr2H	28459149	28459149	C	T	NA	NA	0	0	0	0
upstream	HORVU.MOREX.r3.2HG0113810(dist=792)	chr2H	45161882	45161882	C	T	LOC_Os07g47450	flowering promoting factor-like 1, putative, expressed	850.187	6754.42	-2.98997	5.28752e-05
intronic	HORVU.MOREX.r3.2HG0117630	chr2H	59223803	59223803	C	T	LOC_Os03g20700	magnesium-chelatase, putative, expressed	228521	135519	0.753842	0.0028904
UTR3	HORVU.MOREX.r3.2HG0117980(HORVU.MOREX.r3.2HG0117980.1:c.*480G>A)	chr2H	60693455	60693455	C	T	LOC_Os07g46170	OsRhmbd13 - Putative Rhomboid homologue, expressed	241.696	209.917	0.200416	0.596203
intronic	HORVU.MOREX.r3.2HG0117980	chr2H	60696766	60696766	C	T	LOC_Os07g46170	OsRhmbd13 - Putative Rhomboid homologue, expressed	241.696	209.917	0.200416	0.596203
intronic	HORVU.MOREX.r3.2HG0118190	chr2H	61613379	61613379	C	T	LOC_Os01g21380	FAD dependent oxidoreductase domain containing protein, expressed	0	0	0	0
downstream	HORVU.MOREX.r3.2HG0120310(dist=1619)	chr2H	70681499	70681499	C	T	NA	NA	0	0	0	0
upstream	HORVU.MOREX.r3.2HG0127010(dist=1379)	chr2H	109035139	109035139	C	T	NA	NA	0	0	0	0
upstream	HORVU.MOREX.r3.2HG0128170(dist=162)	chr2H	114610637	114610637	G	A	NA	NA	0	0	0	0
exonic	HORVU.MOREX.r3.2HG0128550	chr2H	117868176	117868176	C	T	LOC_Os10g42590	retrotransposon protein, putative, unclassified, expressed	0	0	0	0
intronic	HORVU.MOREX.r3.2HG0129530	chr2H	125018176	125018176	G	A	LOC_Os07g39920	formin, putative, expressed	397.267	790.338	-0.994657	0.0358427
upstream	HORVU.MOREX.r3.2HG0136820(dist=104)	chr2H	182122631	182122631	C	T	LOC_Os08g23520	retrotransposon protein, putative, Ty3-gypsy subclass, expressed	0	0	0	0
UTR3	HORVU.MOREX.r3.2HG0138000(HORVU.MOREX.r3.2HG0138000.1:c.*322G>A)	chr2H	190274660	190274660	C	T	NA	NA	50.204	61.9886	-0.30221	0.596653
downstream	HORVU.MOREX.r3.2HG0140860(dist=136)	chr2H	211191175	211191175	C	T	LOC_Os07g33390	BCS1 protein, putative, expressed	0	0	0	0
downstream	HORVU.MOREX.r3.2HG0141900(dist=1952)	chr2H	221237051	221237051	C	T	LOC_Os07g32660	monocopper oxidase, putative, expressed	0	0	0	0
intronic	HORVU.MOREX.r3.2HG0142540	chr2H	227545497	227545497	C	T	LOC_Os07g32430	pre-mRNA-splicing factor ATP-dependent RNA helicase PRP16, putative, expressed	526.137	545.505	-0.0531191	0.834833
intronic	HORVU.MOREX.r3.2HG0145370	chr2H	260529642	260529642	T	C	LOC_Os07g30980	uvrD/REP helicase family protein, putative, expressed	1053.38	865.701	0.283583	0.246358
upstream	HORVU.MOREX.r3.2HG0155780(dist=834)	chr2H	374685624	374685624	G	A	NA	NA	0	0	0	0
upstream	HORVU.MOREX.r3.2HG0164540(dist=1958)	chr2H	448823709	448823709	G	A	LOC_Os04g32790	AP2 domain containing protein, expressed	0	0	0	0
downstream	HORVU.MOREX.r3.2HG0171100(dist=1114)	chr2H	495919398	495919398	A	G	LOC_Os04g36780	expressed protein	5090.64	5168.69	-0.0221434	0.956039
upstream	HORVU.MOREX.r3.2HG0191180(dist=1556)	chr2H	601598149	601598149	G	C	LOC_Os01g31220	expressed protein	76.9824	107.028	-0.483721	0.200608
exonic	HORVU.MOREX.r3.2HG0202040	chr2H	628107076	628107076	C	T	NA	NA	0	0	0	0
downstream	HORVU.MOREX.r3.2HG0202470(dist=15)	chr2H	629219142	629219142	C	T	LOC_Os10g09890	hypothetical protein	0	0	0	0
downstream	HORVU.MOREX.r3.2HG0212750(dist=1066)	chr2H	652749121	652749121	T	C	NA	NA	183.854	119.814	0.617329	0.0605786
upstream	HORVU.MOREX.r3.2HG0214900(dist=848)	chr2H	657383367	657383367	C	T	NA	NA	0	0	0	0
downstream	HORVU.MOREX.r3.2HG0214990(dist=1349)	chr2H	657497633	657497633	G	A	NA	NA	0	0	0	0
downstream	HORVU.MOREX.r3.3HG0229400(dist=298)	chr3H	21141800	21141800	C	T	LOC_Os01g02310	expressed protein	0	0	0	0
intronic	HORVU.MOREX.r3.3HG0230700	chr3H	23525223	23525223	T	A	LOC_Os12g38380	tetratricopeptide repeat containing protein, putative, expressed	137.282	130.893	0.0662799	0.883684
downstream	HORVU.MOREX.r3.3HG0245260(dist=1346)	chr3H	104079851	104079851	C	T	LOC_Os08g23520	retrotransposon protein, putative, Ty3-gypsy subclass, expressed	0	0	0	0
upstream	HORVU.MOREX.r3.3HG0274090(dist=394)	chr3H	386761177	386761177	C	G	LOC_Os01g44140	expressed protein	0	0	0	0
downstream	HORVU.MOREX.r3.3HG0280400(dist=1585)	chr3H	434117679	434117679	C	A	LOC_Os01g48874	wax synthase, putative, expressed	160.58	282.232	-0.812691	0.0950757
downstream	HORVU.MOREX.r3.3HG0305940(dist=1959)	chr3H	560608337	560608337	C	T	NA	NA	0	0	0	0
exonic	HORVU.MOREX.r3.3HG0305940(dist=1959)	chr3H	570732803	570732803	C	T	LOC_Os01g68750	adaptin, putative, expressed	513.455	552.216	-0.104456	0.730837
exonic	HORVU.MOREX.r3.3HG0320880	chr3H	598041198	598041198	G	A	NA	NA	0	0	0	0
intronic	HORVU.MOREX.r3.3HG0323970	chr3H	604966154	604966154	G	A	NA	NA	0	0	0	0
exonic	HORVU.MOREX.r3.3HG0324180	chr3H	605254241	605254241	G	A	NA	NA	95.12	566.708	-2.58423	8.7403e-05
upstream;downstream	HORVU.MOREX.r3.3HG0325440(dist=555);HORVU.MOREX.r3.3HG0325460(dist=474)	chr3H	608570581	608570581	G	A	NA	NA	0	0	0	0
splicing	HORVU.MOREX.r3.3HG0325830(HORVU.MOREX.r3.3HG0325830.1:exon5:c.733+1G>A)	chr3H	609479104	609479104	G	A	LOC_Os01g73450	amino acid kinase, putative, expressed	3376.55	1746.62	0.951215	0.000168171
upstream	HORVU.MOREX.r3.3HG0326800(dist=1977)	chr3H	611354408	611354408	G	A	NA	NA	0	0	0	0
upstream	HORVU.MOREX.r3.3HG0327150(dist=1313)	chr3H	611989060	611989060	G	A	LOC_Os01g73780	chloroplast outer envelope 24 kD protein, putative, expressed	2781.8	2845.13	-0.0327216	0.923098
upstream	HORVU.MOREX.r3.3HG0327810(dist=1745)	chr3H	613561316	613561316	G	A	LOC_Os08g09190	auxin efflux carrier component, putative, expressed	318.861	553.298	-0.793639	0.015148
upstream	HORVU.MOREX.r3.4HG0334570(dist=189)	chr4H	9356287	9356287	C	T	LOC_Os03g47970	GATA transcription factor 25, putative, expressed	832.343	617.842	0.428138	0.0963121
exonic	HORVU.MOREX.r3.4HG0341310	chr4H	33367986	33367986	C	T	NA	NA	0	0	0	0
intronic	HORVU.MOREX.r3.4HG0343450	chr4H	46416276	46416276	C	T	NA	NA	0	0	0	0
intronic	HORVU.MOREX.r3.4HG0344340	chr4H	51821752	51821752	C	T	LOC_Os11g13880	expressed protein	822.404	828.302	-0.011839	0.972304
upstream	HORVU.MOREX.r3.4HG0346190(dist=643)	chr4H	66190536	66190536	G	A	LOC_Os11g10070	transcriptional corepressor SEUSS, putative, expressed	1490.77	1732.4	-0.215685	0.432813
intronic	HORVU.MOREX.r3.4HG0349390	chr4H	92081016	92081016	C	T	LOC_Os11g06760	protein of unknown function domain containing protein, expressed	4270.41	2632.42	0.698237	0.0304541
upstream	HORVU.MOREX.r3.4HG0350350(dist=24)	chr4H	99058937	99058937	C	T	NA	NA	0	0	0	0
intronic	HORVU.MOREX.r3.4HG0351550	chr4H	108679769	108679769	C	T	NA	NA	3549.27	2757.92	0.364045	0.609407
upstream	HORVU.MOREX.r3.4HG0352860(dist=824)	chr4H	117116174	117116174	C	T	NA	NA	0	0	0	0
intronic	HORVU.MOREX.r3.4HG0354780	chr4H	134004869	134004869	C	G	LOC_Os05g22990	expressed protein	223.099	180.842	0.305985	0.414517
UTR3	HORVU.MOREX.r3.4HG0355980(HORVU.MOREX.r3.4HG0355980.1:c.*109C>T)	chr4H	143199493	143199493	G	A	LOC_Os12g04510	DNA-directed RNA polymerases I, II, and III subunit RPABC1, putative, expressed	307.449	341.717	-0.154956	0.546001
downstream	HORVU.MOREX.r3.4HG0363860(dist=832)	chr4H	220581939	220581939	G	T	NA	NA	0	0	0	0
intronic	HORVU.MOREX.r3.4HG0364490	chr4H	230665238	230665238	C	T	LOC_Os03g39000	inositol-1-monophosphatase, putative, expressed	2400	2099.89	0.192545	0.38645
intronic	HORVU.MOREX.r3.4HG0373440	chr4H	339241741	339241741	G	A	LOC_Os03g38970	metal ion binding protein, putative, expressed	2915.76	2445.23	0.254273	0.573003
downstream	HORVU.MOREX.r3.4HG0375200(dist=1102)	chr4H	357371084	357371084	G	A	NA	NA	0	0	0	0
exonic	HORVU.MOREX.r3.4HG0380350	chr4H	411082750	411082750	G	T	LOC_Os03g20530	DUF630/DUF632 domains containing protein, putative, expressed	794.781	985.765	-0.311811	0.238509
downstream	HORVU.MOREX.r3.4HG0385420(dist=1553)	chr4H	455862278	455862278	C	A	NA	NA	0	0	0	0
upstream	HORVU.MOREX.r3.4HG0385920(dist=1790)	chr4H	459181318	459181318	G	A	LOC_Os03g17590	cat eye syndrome critical region protein 5 precursor, putative, expressed	1286.86	612.679	1.07193	0.0157683
upstream	HORVU.MOREX.r3.4HG0385990(dist=1550)	chr4H	460222532	460222532	C	T	LOC_Os03g27360	RING-H2 finger protein ATL5H precursor, putative, expressed	0	0	0	0
upstream	HORVU.MOREX.r3.4HG0386800(dist=551)	chr4H	465314132	465314132	C	T	LOC_Os03g17240	ankyrin repeat-containing protein, putative, expressed	2132.99	2115.42	0.0122865	0.972776
exonic	HORVU.MOREX.r3.4HG0390430	chr4H	490794866	490794866	G	A	LOC_Os03g15480	heat shock protein DnaJ, putative, expressed	2525.93	2356.77	0.0999443	0.655158
upstream	HORVU.MOREX.r3.4HG0392580(dist=846)	chr4H	506651007	506651007	G	A	LOC_Os03g14030	thaumatin, putative, expressed	115.022	1315.55	-3.51025	2.74833e-07
upstream	HORVU.MOREX.r3.4HG0392950(dist=1857)	chr4H	509039091	509039091	G	A	LOC_Os03g13810	expressed protein	2832.97	1481.45	0.935124	0.00696267
downstream	HORVU.MOREX.r3.4HG0415120(dist=607)	chr4H	601038640	601038640	G	A	NA	NA	0	0	0	0
intronic	HORVU.MOREX.r3.5HG0433530	chr5H	45211039	45211039	G	A	LOC_Os12g40830	kinase, pfkB family, putative, expressed	2698.76	3220.44	-0.254792	0.204861
downstream	HORVU.MOREX.r3.5HG0436880(dist=718)	chr5H	56211266	56211266	G	A	LOC_Os08g17500	cinnamoyl-CoA reductase, putative, expressed	0	0	0	0
upstream	HORVU.MOREX.r3.5HG0441800(dist=376)	chr5H	91169410	91169410	G	A	NA	NA	0	0	0	0
upstream	HORVU.MOREX.r3.5HG0444170(dist=1099)	chr5H	110804809	110804809	G	A	LOC_Os12g36830	pathogenesis-related Bet v I family protein, putative, expressed	0	0	0	0
upstream	HORVU.MOREX.r3.5HG0444440(dist=633)	chr5H	113261279	113261279	C	T	NA	NA	0	0	0	0
upstream	HORVU.MOREX.r3.5HG0444730(dist=536)	chr5H	114652374	114652374	C	T	LOC_Os10g09890	hypothetical protein	0	0	0	0
upstream	HORVU.MOREX.r3.5HG0445250(dist=399)	chr5H	119648130	119648130	T	A	NA	NA	0	0	0	0
downstream	HORVU.MOREX.r3.5HG0445320(dist=1035)	chr5H	120329614	120329614	C	G	LOC_Os08g23520	retrotransposon protein, putative, Ty3-gypsy subclass, expressed	0	0	0	0
downstream	HORVU.MOREX.r3.5HG0446320(dist=1945)	chr5H	128205972	128205972	G	A	NA	NA	0	0	0	0
exonic	HORVU.MOREX.r3.5HG0449100	chr5H	155239224	155239224	G	A	NA	NA	0	0	0	0
upstream	HORVU.MOREX.r3.5HG0449140(dist=1836)	chr5H	156128277	156128277	T	A	NA	NA	0	0	0	0
exonic	HORVU.MOREX.r3.5HG0450260	chr5H	171948154	171948154	C	T	LOC_Os08g10760	expressed protein	0	0	0	0
exonic	HORVU.MOREX.r3.5HG0450940	chr5H	184035527	184035527	C	T	NA	NA	0	0	0	0
downstream	HORVU.MOREX.r3.5HG0456050(dist=728)	chr5H	245174892	245174892	C	A	LOC_Os05g26902	chaperone protein dnaJ, putative, expressed	11242.5	8351.09	0.429094	0.242485
exonic	HORVU.MOREX.r3.5HG0461560	chr5H	302598443	302598443	G	A	NA	NA	0	0	0	0
downstream	HORVU.MOREX.r3.5HG0461770(dist=1660)	chr5H	304324317	304324317	G	A	LOC_Os04g38670	amino acid transporter family protein, putative, expressed	0	0	0	0
exonic	HORVU.MOREX.r3.5HG0461940	chr5H	305853347	305853347	G	A	LOC_Os11g04220	HEAT repeat family protein, putative, expressed	1142.91	1152.1	-0.0105714	0.985653
exonic	HORVU.MOREX.r3.5HG0464510	chr5H	324034495	324034495	G	A	NA	NA	0	0	0	0
upstream	HORVU.MOREX.r3.5HG0466470(dist=1783)	chr5H	336625879	336625879	G	A	LOC_Os11g15640	expressed protein	0	0	0	0
intronic	HORVU.MOREX.r3.5HG0467750	chr5H	346517451	346517451	C	T	LOC_Os08g15460	preprotein translocase subunit secY, putative, expressed	6350	4769.7	0.413134	0.209383
exonic	HORVU.MOREX.r3.5HG0468350	chr5H	351576450	351576450	G	A	LOC_Os09g02729	phospholipase C, putative, expressed	348.207	572.435	-0.717587	0.000239191
intronic	HORVU.MOREX.r3.5HG0470430	chr5H	367349254	367349254	G	A	LOC_Os09g09360	esterase/lipase/thioesterase, putative, expressed	361.9	313.784	0.205219	0.502428
downstream	HORVU.MOREX.r3.5HG0473630(dist=1437)	chr5H	390847499	390847499	C	T	LOC_Os09g15540	OsFBX312 - F-box domain containing protein, expressed	0	0	0	0
intronic	HORVU.MOREX.r3.5HG0477350	chr5H	412114898	412114898	G	A	LOC_Os09g20820	enolase, putative, expressed	65.7135	62.3278	0.0753424	0.910447
downstream	HORVU.MOREX.r3.5HG0479040(dist=1289)	chr5H	423644384	423644384	C	G	LOC_Os09g23570	inactive receptor kinase At2g26730 precursor, putative, expressed	160.455	499.213	-1.64039	6.83948e-08
upstream	HORVU.MOREX.r3.5HG0488200(dist=1667)	chr5H	469061344	469061344	C	T	LOC_Os09g29490	peroxidase precursor, putative, expressed	253.011	474.218	-0.909635	0.280021
intronic	HORVU.MOREX.r3.5HG0494680	chr5H	489449031	489449031	G	A	LOC_Os04g51090	tRNA-splicing endonuclease positive effector-related, putative, expressed	0	0	0	0
downstream	HORVU.MOREX.r3.5HG0499960(dist=672)	chr5H	503470085	503470085	G	A	NA	NA	0	0	0	0
exonic	HORVU.MOREX.r3.5HG0511440	chr5H	528899922	528899922	C	T	LOC_Os03g54780	STE_PAK_Ste20_KHSh_GCKh_HPKh.1 - STE kinases include homologs to sterile 7, sterile 11 and sterile 20 from yeast, expressed	205.058	191.971	0.0962381	0.799312
upstream	HORVU.MOREX.r3.5HG0519530(dist=389)	chr5H	548506082	548506082	G	A	NA	NA	0	0	0	0
downstream	HORVU.MOREX.r3.5HG0533320(dist=1721)	chr5H	577577780	577577780	G	A	LOC_Os10g09890	hypothetical protein	0	0	0	0
splicing	HORVU.MOREX.r3.5HG0533360(HORVU.MOREX.r3.5HG0533360.1:exon16:c.1093+1G>A)	chr5H	577687428	577687428	G	A	LOC_Os03g63020	protein kinase domain containing protein, expressed	1863.6	1887.21	-0.0190585	0.949991
downstream	HORVU.MOREX.r3.6HG0540710(dist=195)	chr6H	6763013	6763013	G	A	LOC_Os11g37870	stripe rust resistance protein Yr10, putative, expressed	0	0	0	0
exonic	HORVU.MOREX.r3.6HG0545780	chr6H	16484875	16484875	G	A	NA	NA	0	0	0	0
downstream	HORVU.MOREX.r3.6HG0547060(dist=342)	chr6H	18502699	18502699	G	A	NA	NA	0	0	0	0
downstream	HORVU.MOREX.r3.6HG0549900(dist=1144)	chr6H	25451151	25451151	G	A	NA	NA	0	0	0	0
upstream;downstream	HORVU.MOREX.r3.6HG0561170(dist=60);HORVU.MOREX.r3.6HG0561180(dist=617)	chr6H	74988509	74988509	C	T	LOC_Os02g05950	phytosulfokine receptor precursor, putative, expressed	235.612	79.2558	1.5774	0.0101824
upstream	HORVU.MOREX.r3.6HG0566000(dist=341)	chr6H	97815082	97815082	G	A	LOC_Os01g46210	GDSL-like lipase/acylhydrolase, putative, expressed	0	0	0	0
upstream	HORVU.MOREX.r3.6HG0568300(dist=1356)	chr6H	111195799	111195799	G	A	LOC_Os02g08544	homeobox protein knotted-1, putative, expressed	4830.34	3368.7	0.519804	0.115017
intronic	HORVU.MOREX.r3.6HG0568910	chr6H	115979086	115979086	G	T	LOC_Os01g49360	FAD-binding and arabino-lactone oxidase domains containing protein, putative, expressed	16.8592	35.1464	-1.07852	0.069616
exonic	HORVU.MOREX.r3.6HG0569030	chr6H	116444604	116444604	C	T	LOC_Os02g08360	RNA recognition motif, putative, expressed	1330.22	1181.34	0.170998	0.442159
intronic	HORVU.MOREX.r3.6HG0571770	chr6H	136701115	136701115	C	T	LOC_Os02g07410	glycine cleavage system H protein, putative, expressed	249.229	314.381	-0.333942	0.454284
intronic	HORVU.MOREX.r3.6HG0574770	chr6H	161262206	161262206	G	A	LOC_Os02g09840	serine/threonine-protein phosphatase 2A regulatory subunit B subunitbeta, putative, expressed	1131.59	722.297	0.649423	0.0128801
exonic	HORVU.MOREX.r3.6HG0576020	chr6H	170305201	170305201	G	A	NA	NA	0	0	0	0
intronic	HORVU.MOREX.r3.6HG0585150	chr6H	264733132	264733132	G	T	LOC_Os02g13950	NHL repeat-containing protein, putative, expressed	483.838	512.238	-0.0824034	0.747856
downstream	HORVU.MOREX.r3.6HG0603510(dist=162)	chr6H	436979258	436979258	T	A	LOC_Os02g45344	O-acyltransferase, putative, expressed	2039.29	1684.34	0.276559	0.10767
downstream	HORVU.MOREX.r3.6HG0608180(dist=638)	chr6H	467334796	467334796	G	A	LOC_Os02g47980	DUF617 domain containing protein, expressed	40.7705	119.566	-1.53413	0.00275736
intronic	HORVU.MOREX.r3.7HG0667760	chr7H	101432410	101432410	C	T	LOC_Os06g13070	hhH-GPD superfamily base excision DNA repair protein, putative, expressed	0	0	0	0
exonic	HORVU.MOREX.r3.7HG0677290	chr7H	157010718	157010718	C	G	NA	NA	0	0	0	0
upstream	HORVU.MOREX.r3.7HG0691120(dist=646)	chr7H	270567016	270567016	G	A	LOC_Os08g13350	expressed protein	22.2567	126.502	-2.48484	4.07482e-06
downstream	HORVU.MOREX.r3.7HG0713770(dist=1341)	chr7H	488560360	488560360	C	T	LOC_Os06g40020	DEAD-box ATP-dependent RNA helicase 52A, putative, expressed	0	0	0	0
exonic	HORVU.MOREX.r3.7HG0716640	chr7H	504322904	504322904	C	T	LOC_Os07g29750	glycosyl hydrolases family 16, putative, expressed	17.4766	263.008	-3.95087	2.2633e-27

## Sheet: Table4
Table 4. Transcript levels of differentially expressed nuclear-encoded genes in the RNA-Seq data of leaf tissues of Morex and ylg8 mutant
Gene	BaseMean(ygl8)	BaseMean(Morex)	BaseMean	Log2FoldChange	pvalue	padj	Change direction
HORVU.MOREX.r3.1HG0001650	143.857	4.91043	74.3839	4.92103	5.31661e-10	4.68537e-08	up
HORVU.MOREX.r3.1HG0001800	146.706	4.5691	75.6377	5.05647	3.30243e-10	3.05144e-08	up
HORVU.MOREX.r3.1HG0002510	3291.09	1487.14	2389.12	1.14611	0.002724	0.0154617	up
HORVU.MOREX.r3.1HG0004280	151.586	0.682673	76.1345	7.8265	7.83711e-05	0.00101258	up
HORVU.MOREX.r3.1HG0005090	1078.41	308.55	693.48	1.80615	0.00171199	0.0108573	up
HORVU.MOREX.r3.1HG0005780	84.5431	40.4726	62.5078	1.05772	0.000816283	0.00626639	up
HORVU.MOREX.r3.1HG0006490	95.3844	14.5426	54.9635	2.71036	1.10737e-05	0.000205139	up
HORVU.MOREX.r3.1HG0006630	55.8377	26.3438	41.0908	1.09773	0.00401544	0.0206265	up
HORVU.MOREX.r3.1HG0009120	121.221	38.9289	80.0747	1.64739	0.0025089	0.0145054	up
HORVU.MOREX.r3.1HG0010060	651.037	206.168	428.603	1.66122	4.98893e-06	0.000106379	up
HORVU.MOREX.r3.1HG0010070	74.4014	8.06365	41.2325	3.17742	1.53192e-09	1.19161e-07	up
HORVU.MOREX.r3.1HG0012140	62.3983	28.944	45.6712	1.12112	0.00617145	0.0285727	up
HORVU.MOREX.r3.1HG0012250	258.173	82.8227	170.498	1.63666	0.0114748	0.0453813	up
HORVU.MOREX.r3.1HG0017080	2802.36	1374.6	2088.48	1.02812	7.94133e-06	0.000156426	up
HORVU.MOREX.r3.1HG0019260	5684.15	2149.61	3916.88	1.40317	1.15874e-05	0.000212357	up
HORVU.MOREX.r3.1HG0019410	2958.16	1313.01	2135.59	1.17242	0.000242749	0.00244126	up
HORVU.MOREX.r3.1HG0020190	64.5044	14.7437	39.624	2.1247	5.19397e-07	1.59579e-05	up
HORVU.MOREX.r3.1HG0021130	187.113	89.1778	138.145	1.06981	0.00511133	0.0248255	up
HORVU.MOREX.r3.1HG0021450	59.7481	16.4438	38.0959	1.84622	0.000345179	0.00322859	up
HORVU.MOREX.r3.1HG0021610	133.618	40.7346	87.1764	1.71393	1.62192e-05	0.000277841	up
HORVU.MOREX.r3.1HG0021980	685.792	321.688	503.74	1.09237	0.000223885	0.00229856	up
HORVU.MOREX.r3.1HG0022530	717.74	169.675	443.707	2.0816	0.00393118	0.0202551	up
HORVU.MOREX.r3.1HG0022860	475.707	215.745	345.726	1.14296	4.56732e-07	1.42691e-05	up
HORVU.MOREX.r3.1HG0025730	289.422	40.8267	165.124	2.83135	4.11195e-09	2.69427e-07	up
HORVU.MOREX.r3.1HG0026950	84.5756	28.6575	56.6165	1.56314	0.0092734	0.0388519	up
HORVU.MOREX.r3.1HG0027360	84.5695	40.3818	62.4757	1.0669	0.00685414	0.0310637	up
HORVU.MOREX.r3.1HG0027590	158.78	39.2079	98.994	2.02762	0.00452861	0.0225853	up
HORVU.MOREX.r3.1HG0027640	3024.31	1502.81	2263.56	1.00929	0.0107883	0.0433293	up
HORVU.MOREX.r3.1HG0027650	1421.88	529.237	975.559	1.42671	0.0100592	0.0409905	up
HORVU.MOREX.r3.1HG0029240	2404.15	1139.07	1771.61	1.07832	0.000749514	0.00589938	up
HORVU.MOREX.r3.1HG0029620	682.54	218.608	450.574	1.64323	1.22718e-05	0.000221678	up
HORVU.MOREX.r3.1HG0030850	490.559	92.3335	291.446	2.40859	1.15598e-05	0.000212339	up
HORVU.MOREX.r3.1HG0031310	382.459	162.717	272.588	1.23144	0.00349282	0.018626	up
HORVU.MOREX.r3.1HG0035350	3518.12	1695.05	2606.58	1.05375	1.0084e-05	0.000190272	up
HORVU.MOREX.r3.1HG0039050	135.658	46.197	90.9273	1.566	0.000202807	0.00212217	up
HORVU.MOREX.r3.1HG0039370	352.254	131.223	241.739	1.42503	0.000832104	0.00636222	up
HORVU.MOREX.r3.1HG0040570	2556.42	1081.44	1818.93	1.24169	0.00145227	0.00963925	up
HORVU.MOREX.r3.1HG0040610	1059.48	521.654	790.568	1.02342	0.00759722	0.0335342	up
HORVU.MOREX.r3.1HG0043590	547.115	247.133	397.124	1.14608	0.000146178	0.0016375	up
HORVU.MOREX.r3.1HG0043850	118.436	54.6283	86.5322	1.10659	0.00110677	0.00784831	up
HORVU.MOREX.r3.1HG0044640	1661.05	797.588	1229.32	1.05843	0.0074758	0.0331229	up
HORVU.MOREX.r3.1HG0046020	392.371	177.622	284.996	1.14133	5.17002e-07	1.59237e-05	up
HORVU.MOREX.r3.1HG0046170	1510.42	394.782	952.601	1.93646	0.000708006	0.00564553	up
HORVU.MOREX.r3.1HG0046400	45.9918	8.0303	27.011	2.54526	5.15235e-05	0.000712088	up
HORVU.MOREX.r3.1HG0048900	22784.6	4631.66	13708.1	2.29854	0.00119159	0.00826525	up
HORVU.MOREX.r3.1HG0048930	21270.6	4373.21	12821.9	2.28218	0.00127773	0.00871612	up
HORVU.MOREX.r3.1HG0049060	960.226	449.17	704.698	1.0956	8.88182e-05	0.00111783	up
HORVU.MOREX.r3.1HG0052450	32.4373	7.44001	19.9387	2.14018	0.00644172	0.029537	up
HORVU.MOREX.r3.1HG0053560	237.483	99.9257	168.704	1.2543	0.00384679	0.0199145	up
HORVU.MOREX.r3.1HG0054440	273.033	88.1358	180.585	1.6377	1.66075e-07	6.19066e-06	up
HORVU.MOREX.r3.1HG0054960	51.2997	22.2084	36.754	1.21318	0.00803111	0.0349237	up
HORVU.MOREX.r3.1HG0055360	2821.31	1192.51	2006.91	1.24298	1.43481e-13	2.70064e-11	up
HORVU.MOREX.r3.1HG0055410	184.361	62.6979	123.53	1.56146	0.000115915	0.00137235	up
HORVU.MOREX.r3.1HG0055420	350.09	155.893	252.992	1.16815	0.0111216	0.0443061	up
HORVU.MOREX.r3.1HG0055600	63.4385	19.12	41.2792	1.73909	0.00637942	0.0293069	up
HORVU.MOREX.r3.1HG0055640	296.891	93.6475	195.269	1.6659	0.00143227	0.00952305	up
HORVU.MOREX.r3.1HG0057610	26939	12564.7	19751.9	1.10036	7.93743e-05	0.00102467	up
HORVU.MOREX.r3.1HG0057620	50.5836	10.616	30.5998	2.27547	0.000446483	0.00394842	up
HORVU.MOREX.r3.1HG0058420	670.089	277.514	473.801	1.27444	3.90152e-05	0.000570302	up
HORVU.MOREX.r3.1HG0062480	27031.2	13270.9	20151.1	1.0263	2.99217e-11	3.48234e-09	up
HORVU.MOREX.r3.1HG0064480	193.6	63.8251	128.712	1.59837	0.000116618	0.00137613	up
HORVU.MOREX.r3.1HG0064880	48.0846	14.3098	31.1972	1.75049	0.000146144	0.0016375	up
HORVU.MOREX.r3.1HG0064920	35.4674	14.2736	24.8705	1.32073	0.00692012	0.0312883	up
HORVU.MOREX.r3.1HG0065010	1205.53	381.906	793.72	1.65848	0.000202484	0.00212024	up
HORVU.MOREX.r3.1HG0065020	275.691	113.149	194.42	1.28666	3.77026e-06	8.39144e-05	up
HORVU.MOREX.r3.1HG0067260	647.806	233.63	440.718	1.47469	4.96558e-08	2.25986e-06	up
HORVU.MOREX.r3.1HG0068450	168291	44236.7	106264	1.92765	0.00187523	0.011636	up
HORVU.MOREX.r3.1HG0068460	126454	33532.9	79993.5	1.91497	0.00136792	0.00917186	up
HORVU.MOREX.r3.1HG0068480	159888	38682.4	99285.4	2.04732	0.000774215	0.00605482	up
HORVU.MOREX.r3.1HG0068490	126512	48723.7	87617.7	1.37659	0.00173854	0.0109937	up
HORVU.MOREX.r3.1HG0068950	198.787	30.6612	114.724	2.69982	3.38083e-16	1.28861e-13	up
HORVU.MOREX.r3.1HG0068970	2674.84	809.93	1742.39	1.72291	5.82369e-06	0.000121781	up
HORVU.MOREX.r3.1HG0069130	466.289	77.5293	271.909	2.59445	2.04635e-07	7.34086e-06	up
HORVU.MOREX.r3.1HG0069480	62.2575	29.0422	45.6498	1.09179	0.00889069	0.0376521	up
HORVU.MOREX.r3.1HG0069640	46.0188	8.2018	27.1103	2.51726	0.00184593	0.0115011	up
HORVU.MOREX.r3.1HG0071290	313.013	106.625	209.819	1.56114	1.39121e-07	5.36973e-06	up
HORVU.MOREX.r3.1HG0071740	169.436	30.672	100.054	2.46035	0.00651078	0.0297552	up
HORVU.MOREX.r3.1HG0071750	106.996	20.6668	63.8316	2.36832	0.000142703	0.0016092	up
HORVU.MOREX.r3.1HG0072060	338.154	99.4494	218.801	1.76725	7.97753e-05	0.00102724	up
HORVU.MOREX.r3.1HG0072560	349.998	170.405	260.201	1.03777	0.000443069	0.00392735	up
HORVU.MOREX.r3.1HG0073390	74.8228	35.2666	55.0447	1.08439	0.00223447	0.0132196	up
HORVU.MOREX.r3.1HG0073870	2984.87	1177.57	2081.22	1.34235	0.000312048	0.00297343	up
HORVU.MOREX.r3.1HG0074710	225.914	58.0408	141.977	1.96468	0.00175242	0.011054	up
HORVU.MOREX.r3.1HG0077120	633.773	13.7338	323.753	5.55585	4.03994e-18	2.56637e-15	up
HORVU.MOREX.r3.1HG0078400	154.791	14.8388	84.8147	3.39299	7.11247e-05	0.000932388	up
HORVU.MOREX.r3.1HG0079120	46428.3	16012.7	31220.5	1.53575	0.00800568	0.0348727	up
HORVU.MOREX.r3.1HG0079620	721.207	358.264	539.736	1.01012	0.00204358	0.0123343	up
HORVU.MOREX.r3.1HG0079830	182.281	49.6114	115.946	1.88735	0.000793157	0.00614231	up
HORVU.MOREX.r3.1HG0080920	123.592	42.1432	82.8675	1.54297	4.73989e-05	0.000669115	up
HORVU.MOREX.r3.1HG0084460	1106.78	523.33	815.055	1.08255	5.29696e-08	2.38223e-06	up
HORVU.MOREX.r3.1HG0085320	44.0903	10.3702	27.2302	2.10458	0.00165204	0.0105562	up
HORVU.MOREX.r3.1HG0086540	1087.15	187.365	637.258	2.53817	2.80854e-06	6.61809e-05	up
HORVU.MOREX.r3.1HG0087170	3110.66	301.119	1705.89	3.36938	1.65476e-08	8.94629e-07	up
HORVU.MOREX.r3.1HG0087610	95.8388	47.5323	71.6855	1.01094	0.000751795	0.00591123	up
HORVU.MOREX.r3.1HG0087850	1434.1	565.374	999.736	1.34341	0.000101745	0.00124295	up
HORVU.MOREX.r3.1HG0087860	140.58	43.6055	92.0926	1.68544	0.000595117	0.00491769	up
HORVU.MOREX.r3.1HG0089010	199.804	50.1155	124.96	2.0023	0.00309571	0.0170387	up
HORVU.MOREX.r3.1HG0089030	15511.1	5133.76	10322.4	1.59535	1.70171e-07	6.31247e-06	up
HORVU.MOREX.r3.1HG0090320	1303.23	565.988	934.607	1.20406	3.44933e-13	6.33596e-11	up
HORVU.MOREX.r3.1HG0091360	219.472	80.7289	150.1	1.44616	0.000232866	0.00237476	up
HORVU.MOREX.r3.1HG0091510	192.847	81.715	137.281	1.2428	0.00347664	0.0185787	up
HORVU.MOREX.r3.1HG0091880	122.975	0.377582	61.6763	8.46395	1.57101e-11	1.97947e-09	up
HORVU.MOREX.r3.1HG0092650	51.5283	8.89317	30.2107	2.51345	6.49402e-07	1.92998e-05	up
HORVU.MOREX.r3.1HG0092660	169.782	61.8309	115.806	1.45424	0.00010788	0.00130122	up
HORVU.MOREX.r3.1HG0093280	20567.4	9047.88	14807.6	1.18474	0.00237424	0.0138901	up
HORVU.MOREX.r3.1HG0093350	1229.24	609.731	919.485	1.01176	5.98424e-07	1.79598e-05	up
HORVU.MOREX.r3.1HG0093550	704.78	320.29	512.535	1.13738	3.83914e-05	0.000564827	up
HORVU.MOREX.r3.1HG0093870	444.564	139.84	292.202	1.66864	0.00528724	0.0254609	up
HORVU.MOREX.r3.1HG0094150	55.4046	2.64307	29.0238	4.47136	6.41198e-05	0.000856767	up
HORVU.MOREX.r3.1HG0095330	105.269	29.782	67.5257	1.83356	0.000134259	0.00154484	up
HORVU.MOREX.r3.2HG0097840	129.164	12.4265	70.7954	3.385	0.00190636	0.0117765	up
HORVU.MOREX.r3.2HG0098640	693.119	230.657	461.888	1.59179	1.71338e-11	2.12376e-09	up
HORVU.MOREX.r3.2HG0099020	998.951	489.211	744.081	1.02963	0.000146599	0.001641	up
HORVU.MOREX.r3.2HG0102700	2022.91	542.318	1282.61	1.90048	2.07259e-14	4.86133e-12	up
HORVU.MOREX.r3.2HG0103630	4396.64	1988.4	3192.52	1.14531	1.05382e-05	0.000196653	up
HORVU.MOREX.r3.2HG0104270	93.5771	12.6524	53.1147	2.89331	0.0020242	0.0122513	up
HORVU.MOREX.r3.2HG0105120	2258.69	841.799	1550.24	1.42482	0.00046491	0.00408767	up
HORVU.MOREX.r3.2HG0106300	70.0424	19.306	44.6742	1.87336	3.10883e-05	0.000473499	up
HORVU.MOREX.r3.2HG0106530	133.873	64.6909	99.2817	1.05941	0.000645086	0.00523957	up
HORVU.MOREX.r3.2HG0110560	257.158	84.7081	170.933	1.60572	0.00079196	0.00613839	up
HORVU.MOREX.r3.2HG0111220	42.7677	17.0254	29.8966	1.3406	0.00527371	0.0254038	up
HORVU.MOREX.r3.2HG0112230	440.289	113.679	276.984	1.95799	0.000251329	0.00250934	up
HORVU.MOREX.r3.2HG0114150	1470.92	86.3506	778.637	4.09585	3.0403e-24	4.63523e-21	up
HORVU.MOREX.r3.2HG0114830	379.033	161.822	270.428	1.22935	0.000138209	0.001578	up
HORVU.MOREX.r3.2HG0116310	1173.87	335.291	754.581	1.80835	0.00252742	0.0145903	up
HORVU.MOREX.r3.2HG0118230	40.9111	14.7847	27.8479	1.46944	0.0014658	0.00969945	up
HORVU.MOREX.r3.2HG0118530	148.986	57.0346	103.01	1.39145	0.012953	0.0498186	up
HORVU.MOREX.r3.2HG0118700	1151.99	528.043	840.017	1.12576	0.00342589	0.0183718	up
HORVU.MOREX.r3.2HG0120030	547.53	220.451	383.99	1.31426	1.23443e-09	9.80217e-08	up
HORVU.MOREX.r3.2HG0121170	2752.81	306.47	1529.64	3.16554	3.68835e-12	5.513e-10	up
HORVU.MOREX.r3.2HG0122840	560.638	204.133	382.386	1.45723	0.0101054	0.0411502	up
HORVU.MOREX.r3.2HG0123850	76.8899	34.704	55.797	1.16239	0.00660714	0.0301143	up
HORVU.MOREX.r3.2HG0124100	158.224	44.5007	101.362	1.83053	6.19503e-05	0.000832153	up
HORVU.MOREX.r3.2HG0124240	127.568	27.3104	77.4391	2.2241	7.68062e-07	2.22621e-05	up
HORVU.MOREX.r3.2HG0125510	2923.83	892.602	1908.21	1.71213	1.48923e-05	0.000261576	up
HORVU.MOREX.r3.2HG0125650	471.614	193.175	332.394	1.28922	0.0002905	0.00280787	up
HORVU.MOREX.r3.2HG0126230	3470.84	1556.36	2513.6	1.15674	9.12181e-05	0.00113899	up
HORVU.MOREX.r3.2HG0126510	475.58	185.654	330.617	1.35614	2.20322e-05	0.000358391	up
HORVU.MOREX.r3.2HG0127360	834.885	250.28	542.582	1.73899	0.000219902	0.0022728	up
HORVU.MOREX.r3.2HG0127420	54.7272	15.1576	34.9424	1.83848	0.00472392	0.0233379	up
HORVU.MOREX.r3.2HG0129280	872.673	348.563	610.618	1.32622	0.00154397	0.0100298	up
HORVU.MOREX.r3.2HG0129400	211.253	15.1211	113.187	3.81551	7.4089e-14	1.54734e-11	up
HORVU.MOREX.r3.2HG0132230	3056.29	1488.79	2272.54	1.03787	1.35529e-05	0.000240824	up
HORVU.MOREX.r3.2HG0134990	16370.1	7605.09	11987.6	1.10609	0.00804778	0.0349536	up
HORVU.MOREX.r3.2HG0135060	70.8856	29.8545	50.37	1.25981	0.000605777	0.00499226	up
HORVU.MOREX.r3.2HG0137000	331.399	153.24	242.32	1.11777	0.000775141	0.00605482	up
HORVU.MOREX.r3.2HG0138660	62.4831	9.15539	35.8193	2.76069	3.25955e-05	0.000493988	up
HORVU.MOREX.r3.2HG0138720	40.5301	13.7131	27.1216	1.55875	0.00127177	0.00869301	up
HORVU.MOREX.r3.2HG0142070	4098.85	2008.79	3053.82	1.02888	0.000688542	0.00552501	up
HORVU.MOREX.r3.2HG0143100	1799.66	758.942	1279.3	1.2459	0.0108379	0.0435055	up
HORVU.MOREX.r3.2HG0151370	83.3363	34.0222	58.6792	1.28546	0.0115353	0.0455496	up
HORVU.MOREX.r3.2HG0152910	2213.65	1041.76	1627.71	1.08801	0.000881383	0.00662602	up
HORVU.MOREX.r3.2HG0152970	133.746	57.2258	95.4858	1.22665	0.00154686	0.0100389	up
HORVU.MOREX.r3.2HG0153800	43544.8	18736.9	31140.9	1.21665	0.00138959	0.00927975	up
HORVU.MOREX.r3.2HG0154110	4618.82	1819.87	3219.34	1.34403	0.0102654	0.0416574	up
HORVU.MOREX.r3.2HG0154120	760.776	375.319	568.047	1.02038	1.41332e-06	3.76048e-05	up
HORVU.MOREX.r3.2HG0155540	3702.64	1052.09	2377.36	1.81534	0.000417747	0.00373985	up
HORVU.MOREX.r3.2HG0158070	171.201	78.9501	125.076	1.1119	0.000810308	0.00623592	up
HORVU.MOREX.r3.2HG0158310	5309.27	2461.18	3885.22	1.10956	2.11756e-05	0.000347517	up
HORVU.MOREX.r3.2HG0160350	216.529	103.663	160.096	1.06844	7.19981e-06	0.000144432	up
HORVU.MOREX.r3.2HG0162750	123.892	10.9642	67.428	3.48964	1.78535e-08	9.56876e-07	up
HORVU.MOREX.r3.2HG0164980	5254.23	2219.38	3736.81	1.24369	0.00010216	0.00124702	up
HORVU.MOREX.r3.2HG0165550	356.18	156.624	256.402	1.18533	0.000356694	0.00330185	up
HORVU.MOREX.r3.2HG0168110	6159.5	2843.61	4501.56	1.11501	0.00490294	0.0239969	up
HORVU.MOREX.r3.2HG0170320	409.388	149.586	279.487	1.45486	1.90482e-08	1.00488e-06	up
HORVU.MOREX.r3.2HG0172080	118.392	30.26	74.3258	1.96943	0.000109436	0.00131478	up
HORVU.MOREX.r3.2HG0173530	2932.1	1033.19	1982.64	1.50468	3.5117e-09	2.35856e-07	up
HORVU.MOREX.r3.2HG0173660	136.108	62.6944	99.401	1.12909	0.0105238	0.0424458	up
HORVU.MOREX.r3.2HG0175560	45.1384	13.7359	29.4372	1.72167	0.000129306	0.00149689	up
HORVU.MOREX.r3.2HG0176020	100.443	34.1529	67.2978	1.55968	0.00147809	0.00975962	up
HORVU.MOREX.r3.2HG0177420	921.775	384.637	653.206	1.2626	2.71415e-08	1.3435e-06	up
HORVU.MOREX.r3.2HG0178020	888.924	239.268	564.096	1.89498	0.00429454	0.0217083	up
HORVU.MOREX.r3.2HG0178590	557.732	202.489	380.11	1.46478	7.07434e-08	3.06407e-06	up
HORVU.MOREX.r3.2HG0179570	616.898	178.256	397.577	1.78821	0.000331943	0.00312781	up
HORVU.MOREX.r3.2HG0181900	438.439	131.268	284.854	1.73628	3.68102e-07	1.20431e-05	up
HORVU.MOREX.r3.2HG0182010	5076.41	1586.82	3331.61	1.67789	0.00372776	0.0195036	up
HORVU.MOREX.r3.2HG0182020	1788.17	808.291	1298.23	1.14571	0.000527707	0.00449214	up
HORVU.MOREX.r3.2HG0183350	451.005	151.501	301.253	1.57633	8.80668e-05	0.00111092	up
HORVU.MOREX.r3.2HG0184020	98.1941	20.366	59.2801	2.28148	0.00380635	0.0197655	up
HORVU.MOREX.r3.2HG0185330	84.0188	22.6995	53.3592	1.89345	0.00036078	0.00332631	up
HORVU.MOREX.r3.2HG0185340	155.564	25.4608	90.5125	2.60077	1.57693e-05	0.000271966	up
HORVU.MOREX.r3.2HG0186080	72.0185	23.47	47.7442	1.60987	0.000161426	0.00177697	up
HORVU.MOREX.r3.2HG0188110	218.244	103.76	161.002	1.07819	0.00151168	0.00989996	up
HORVU.MOREX.r3.2HG0188160	696.7	1.01738	348.859	9.44478	3.81311e-06	8.46212e-05	up
HORVU.MOREX.r3.2HG0188790	76.0079	23.7053	49.8566	1.68857	0.0036421	0.0191672	up
HORVU.MOREX.r3.2HG0189010	1736.04	622.691	1179.37	1.47947	1.63173e-06	4.23542e-05	up
HORVU.MOREX.r3.2HG0189740	485.131	144.555	314.843	1.74978	8.50975e-08	3.60388e-06	up
HORVU.MOREX.r3.2HG0190440	172.515	71.3328	121.924	1.27837	5.87532e-05	0.000796224	up
HORVU.MOREX.r3.2HG0191040	605.104	264.989	435.046	1.19226	0.000553575	0.00464491	up
HORVU.MOREX.r3.2HG0193900	60.6973	25.4409	43.0691	1.25592	0.010054	0.0409905	up
HORVU.MOREX.r3.2HG0195060	912.309	437.975	675.142	1.05935	0.000545124	0.00459423	up
HORVU.MOREX.r3.2HG0196130	52.2998	24.4921	38.396	1.10752	0.00549686	0.0262247	up
HORVU.MOREX.r3.2HG0197010	179.463	44.7372	112.1	2.0107	8.65007e-05	0.00109912	up
HORVU.MOREX.r3.2HG0198790	850.592	342.104	596.348	1.3139	0.00965509	0.0399028	up
HORVU.MOREX.r3.2HG0199660	1143.05	303.609	723.328	1.9141	0.00479243	0.0235771	up
HORVU.MOREX.r3.2HG0200360	105.561	36.7195	71.1401	1.52407	8.3973e-07	2.393e-05	up
HORVU.MOREX.r3.2HG0200390	1803.82	282.681	1043.25	2.6725	3.93991e-09	2.63456e-07	up
HORVU.MOREX.r3.2HG0200560	2001.37	714.619	1357.99	1.48518	0.00756742	0.0334317	up
HORVU.MOREX.r3.2HG0200990	964.722	399.194	681.958	1.27225	0.000325476	0.00308211	up
HORVU.MOREX.r3.2HG0201340	77.9797	2.72406	40.3519	4.87389	1.35829e-06	3.63945e-05	up
HORVU.MOREX.r3.2HG0201810	796.558	189.345	492.952	2.07562	3.90511e-20	3.13354e-17	up
HORVU.MOREX.r3.2HG0202290	82.8886	40.6985	61.7935	1.01578	0.00724113	0.0323365	up
HORVU.MOREX.r3.2HG0202640	309.369	127.915	218.642	1.27961	1.96745e-08	1.03434e-06	up
HORVU.MOREX.r3.2HG0203200	66.7431	0.341336	33.5422	7.59025	5.46335e-07	1.67257e-05	up
HORVU.MOREX.r3.2HG0203310	933.656	267.321	600.489	1.80472	0.00885573	0.0375353	up
HORVU.MOREX.r3.2HG0204100	57.0764	5.4825	31.2795	3.41213	0.00218344	0.012978	up
HORVU.MOREX.r3.2HG0205390	271.791	83.332	177.561	1.70619	2.93676e-05	0.000454025	up
HORVU.MOREX.r3.2HG0206560	7077.26	2869.84	4973.55	1.30247	0.000582709	0.00483351	up
HORVU.MOREX.r3.2HG0208120	134.693	11.4894	73.0911	3.57319	0.000139462	0.00158146	up
HORVU.MOREX.r3.2HG0208670	132.63	61.727	97.1784	1.10152	0.00100471	0.00731103	up
HORVU.MOREX.r3.2HG0208680	281.741	34.1736	157.957	3.04327	1.18541e-10	1.22944e-08	up
HORVU.MOREX.r3.2HG0208700	854.203	175.309	514.756	2.28593	0.000621364	0.00508498	up
HORVU.MOREX.r3.2HG0208710	87.1932	9.86561	48.5294	3.15357	0.00010127	0.00123914	up
HORVU.MOREX.r3.2HG0208960	143.456	10.0075	76.7319	3.84905	0.000720492	0.0057361	up
HORVU.MOREX.r3.2HG0209020	156.888	56.5709	106.729	1.46417	0.0090472	0.0381395	up
HORVU.MOREX.r3.2HG0209540	80.7534	27.1648	53.9591	1.58352	0.000362965	0.00333762	up
HORVU.MOREX.r3.2HG0210020	122.997	49.1427	86.0699	1.33063	0.00032844	0.00310248	up
HORVU.MOREX.r3.2HG0211440	81.6059	38.8376	60.2217	1.05606	0.00362479	0.0191157	up
HORVU.MOREX.r3.2HG0212170	99.0075	38.8079	68.9077	1.3468	0.00050245	0.004323	up
HORVU.MOREX.r3.2HG0213950	200.485	97.5838	149.034	1.03763	0.000443907	0.00393248	up
HORVU.MOREX.r3.2HG0215650	442.314	51.4181	246.866	3.11126	3.533e-06	7.9212e-05	up
HORVU.MOREX.r3.2HG0216760	278.972	104.127	191.55	1.4191	1.029e-05	0.000193375	up
HORVU.MOREX.r3.2HG0217450	368.709	93.0468	230.878	1.98949	4.12395e-06	9.04658e-05	up
HORVU.MOREX.r3.2HG0217540	446.431	223.146	334.788	1.00315	0.00514505	0.0249624	up
HORVU.MOREX.r3.3HG0218550	807.335	327.749	567.542	1.3027	0.00064825	0.00525144	up
HORVU.MOREX.r3.3HG0220030	191.976	38.7607	115.368	2.31464	0.00326286	0.0177157	up
HORVU.MOREX.r3.3HG0220080	1871.58	35.7672	953.673	5.71078	0.000351213	0.00327098	up
HORVU.MOREX.r3.3HG0220590	171.968	37.8092	104.889	2.1909	0.0110484	0.0440721	up
HORVU.MOREX.r3.3HG0220600	162.413	16.9709	89.6921	3.26459	0.00040665	0.00365207	up
HORVU.MOREX.r3.3HG0220650	336.14	111.7	223.92	1.59143	0.00379475	0.0197255	up
HORVU.MOREX.r3.3HG0220750	61.4178	2.79655	32.1072	4.50384	1.67698e-06	4.31151e-05	up
HORVU.MOREX.r3.3HG0221340	454.008	129.567	291.788	1.81016	0.00389584	0.0201001	up
HORVU.MOREX.r3.3HG0221800	11480.4	5315.68	8398.03	1.11093	0.00311871	0.0171282	up
HORVU.MOREX.r3.3HG0222310	148.925	67.5216	108.223	1.15071	0.00314851	0.0172422	up
HORVU.MOREX.r3.3HG0222320	1337.54	594.774	966.159	1.16945	0.00388315	0.0200482	up
HORVU.MOREX.r3.3HG0222590	35.0951	6.5875	20.8413	2.42838	0.011421	0.0452036	up
HORVU.MOREX.r3.3HG0222680	8603.26	3466.58	6034.92	1.31146	0.00039567	0.0035721	up
HORVU.MOREX.r3.3HG0224540	197.271	37.8492	117.56	2.39018	0.000478398	0.00417019	up
HORVU.MOREX.r3.3HG0225230	178.302	16.3769	97.3396	3.45786	5.38697e-05	0.000740574	up
HORVU.MOREX.r3.3HG0225640	569.987	283.432	426.71	1.00988	0.000480546	0.00417779	up
HORVU.MOREX.r3.3HG0226430	36.896	1.62093	19.2585	4.51922	1.07785e-05	0.000200401	up
HORVU.MOREX.r3.3HG0227830	146.397	49.2551	97.8262	1.5673	2.74715e-09	1.89242e-07	up
HORVU.MOREX.r3.3HG0228020	144.22	65.4367	104.828	1.13261	0.00303205	0.0168281	up
HORVU.MOREX.r3.3HG0230690	2543.4	801.478	1672.44	1.66639	0.00572278	0.0270122	up
HORVU.MOREX.r3.3HG0231970	1152.2	558.958	855.579	1.0437	6.49735e-05	0.000867413	up
HORVU.MOREX.r3.3HG0232220	7978.01	2886.19	5432.1	1.46693	0.00338322	0.0181814	up
HORVU.MOREX.r3.3HG0234510	126.183	32.7817	79.4824	1.94766	0.000198895	0.00209561	up
HORVU.MOREX.r3.3HG0236850	10825.9	5271.54	8048.74	1.03828	0.00218999	0.0130068	up
HORVU.MOREX.r3.3HG0240710	11939.6	5239.29	8589.47	1.18841	0.00708807	0.0318874	up
HORVU.MOREX.r3.3HG0242870	1551.93	494.159	1023.04	1.65276	7.73979e-14	1.59461e-11	up
HORVU.MOREX.r3.3HG0246150	27725.6	12737.3	20231.5	1.12218	0.000438269	0.00389612	up
HORVU.MOREX.r3.3HG0246620	91.468	30.0784	60.7732	1.613	0.00122783	0.0084627	up
HORVU.MOREX.r3.3HG0246800	11671.8	2828.62	7250.21	2.045	2.1176e-14	4.89166e-12	up
HORVU.MOREX.r3.3HG0247650	4879.18	1757.51	3318.34	1.47329	0.00473978	0.0233936	up
HORVU.MOREX.r3.3HG0251630	300.908	105.985	203.447	1.50601	0.0037574	0.0195982	up
HORVU.MOREX.r3.3HG0251770	82.2591	38.2499	60.2545	1.09785	0.000451866	0.00398908	up
HORVU.MOREX.r3.3HG0253360	154.977	43.191	99.0841	1.85534	3.09042e-06	7.13888e-05	up
HORVU.MOREX.r3.3HG0254270	658.328	283.906	471.117	1.21579	2.87318e-07	9.84131e-06	up
HORVU.MOREX.r3.3HG0255700	3884.6	1627.95	2756.28	1.25479	3.19643e-05	0.000485387	up
HORVU.MOREX.r3.3HG0256110	433.103	206.932	320.017	1.06901	0.00308034	0.016997	up
HORVU.MOREX.r3.3HG0268200	4166.74	1905.38	3036.06	1.12922	0.000112686	0.00134242	up
HORVU.MOREX.r3.3HG0271180	280.489	107.257	193.873	1.38987	8.76764e-09	5.14121e-07	up
HORVU.MOREX.r3.3HG0273250	7690.81	3095.12	5392.96	1.31295	9.57837e-08	3.96263e-06	up
HORVU.MOREX.r3.3HG0275160	49.3998	9.38592	29.3929	2.40207	0.00353523	0.0187733	up
HORVU.MOREX.r3.3HG0277690	3168.51	1343.32	2255.91	1.23827	4.84925e-06	0.000103691	up
HORVU.MOREX.r3.3HG0281850	2838.32	1365.68	2102	1.05517	1.14676e-05	0.000210899	up
HORVU.MOREX.r3.3HG0283870	62.0188	16.7632	39.391	1.90592	0.00519307	0.0251185	up
HORVU.MOREX.r3.3HG0284680	7567.69	3165.51	5366.6	1.25766	1.74635e-05	0.000295176	up
HORVU.MOREX.r3.3HG0284860	2413.28	1129.75	1771.52	1.09538	1.55543e-05	0.000269889	up
HORVU.MOREX.r3.3HG0285060	2015.75	981.279	1498.52	1.03948	0.000670106	0.00539126	up
HORVU.MOREX.r3.3HG0285260	191.325	37.0244	114.175	2.37892	0.00202392	0.0122513	up
HORVU.MOREX.r3.3HG0285550	5814.79	1624.13	3719.46	1.8404	2.40307e-05	0.000384845	up
HORVU.MOREX.r3.3HG0289340	3895.76	1607	2751.38	1.27803	5.57525e-07	1.69661e-05	up
HORVU.MOREX.r3.3HG0290790	2791.35	988.01	1889.68	1.49866	0.00849698	0.0363482	up
HORVU.MOREX.r3.3HG0291400	84.6849	24.878	54.7814	1.7686	0.00380937	0.0197693	up
HORVU.MOREX.r3.3HG0291820	1802.2	817.793	1310	1.14074	0.00621203	0.0287083	up
HORVU.MOREX.r3.3HG0291890	66.2733	3.62421	34.9487	4.23814	0.000375899	0.0034276	up
HORVU.MOREX.r3.3HG0292000	45.1787	20.2759	32.7273	1.14559	0.0123585	0.0479922	up
HORVU.MOREX.r3.3HG0292920	2904.84	1194.76	2049.8	1.28208	0.00440495	0.0220914	up
HORVU.MOREX.r3.3HG0293700	73.8063	36.0304	54.9183	1.0401	0.0108235	0.0434591	up
HORVU.MOREX.r3.3HG0295040	626.967	285.19	456.079	1.13772	0.000593105	0.00490373	up
HORVU.MOREX.r3.3HG0295150	61.3354	6.23477	33.7851	3.319	9.57913e-07	2.68462e-05	up
HORVU.MOREX.r3.3HG0296450	3996.55	325.119	2160.83	3.62068	1.04002e-06	2.8712e-05	up
HORVU.MOREX.r3.3HG0297170	48.1115	20.3501	34.2308	1.24395	0.00443835	0.022237	up
HORVU.MOREX.r3.3HG0298080	508.439	159.237	333.838	1.67241	7.52247e-05	0.000980235	up
HORVU.MOREX.r3.3HG0298200	256.441	108.815	182.628	1.23902	1.43439e-05	0.000253993	up
HORVU.MOREX.r3.3HG0302060	340.142	128.007	234.074	1.41025	0.00672082	0.0305503	up
HORVU.MOREX.r3.3HG0302910	375.441	157.23	266.336	1.2585	0.000863696	0.006522	up
HORVU.MOREX.r3.3HG0304340	9048.96	682.752	4865.86	3.72909	1.12979e-18	7.82945e-16	up
HORVU.MOREX.r3.3HG0305180	3825.79	1007.08	2416.43	1.92625	2.19034e-09	1.57518e-07	up
HORVU.MOREX.r3.3HG0305200	605.586	141.364	373.475	2.10239	0.000387749	0.00351882	up
HORVU.MOREX.r3.3HG0305440	8900.86	2144.44	5522.65	2.05345	1.97683e-06	4.9006e-05	up
HORVU.MOREX.r3.3HG0307010	120.432	53.9823	87.2071	1.15412	0.0089075	0.0376948	up
HORVU.MOREX.r3.3HG0307300	130.58	53.8418	92.2111	1.27916	0.00704514	0.0317312	up
HORVU.MOREX.r3.3HG0307340	362.019	139.644	250.832	1.37524	0.000143316	0.00161493	up
HORVU.MOREX.r3.3HG0308770	1364.05	192.139	778.096	2.82847	0.00053571	0.00454443	up
HORVU.MOREX.r3.3HG0309130	901.909	342.164	622.036	1.39829	0.000283117	0.00275736	up
HORVU.MOREX.r3.3HG0312440	827.962	396.356	612.159	1.06537	5.70468e-05	0.000775856	up
HORVU.MOREX.r3.3HG0312690	184.253	89.3963	136.825	1.04809	0.00467668	0.0231722	up
HORVU.MOREX.r3.3HG0312880	3793.75	1871.53	2832.64	1.01973	0.000877137	0.00659833	up
HORVU.MOREX.r3.3HG0315260	61.473	6.9862	34.2296	3.17432	0.00080191	0.00619225	up
HORVU.MOREX.r3.3HG0318380	326.689	63.5123	195.101	2.36722	0.00200479	0.0121822	up
HORVU.MOREX.r3.3HG0318590	252.938	48.7928	150.865	2.3829	1.39577e-11	1.80338e-09	up
HORVU.MOREX.r3.3HG0318610	44.0741	3.50884	23.7915	3.72432	5.84652e-07	1.77209e-05	up
HORVU.MOREX.r3.3HG0318820	241.174	15.9334	128.553	3.93098	2.86851e-05	0.000446258	up
HORVU.MOREX.r3.3HG0318900	61.6173	4.15527	32.8863	3.92663	1.77227e-05	0.000297905	up
HORVU.MOREX.r3.3HG0319010	122.249	24.7268	73.4878	2.31909	0.00126685	0.00867356	up
HORVU.MOREX.r3.3HG0319100	142.405	3.73957	73.0724	5.33401	4.10746e-09	2.69427e-07	up
HORVU.MOREX.r3.3HG0319200	55.9106	15.0374	35.474	1.8872	0.000918657	0.00685218	up
HORVU.MOREX.r3.3HG0321640	1022.63	391.489	707.058	1.3862	0.00167658	0.0106906	up
HORVU.MOREX.r3.3HG0322010	80.5035	30.0167	55.2601	1.42925	0.00492037	0.024059	up
HORVU.MOREX.r3.3HG0322040	729.072	348.31	538.691	1.06763	0.00147108	0.00972599	up
HORVU.MOREX.r3.3HG0322210	44.7077	1.39496	23.0513	5.09198	1.11061e-07	4.4442e-06	up
HORVU.MOREX.r3.3HG0323770	1321.89	550.642	936.268	1.26503	6.85503e-06	0.000138794	up
HORVU.MOREX.r3.3HG0323860	41.4704	3.61945	22.5449	3.54705	1.25322e-07	4.91173e-06	up
HORVU.MOREX.r3.3HG0326310	48.6356	2.06624	25.3509	4.50515	8.73798e-06	0.000168846	up
HORVU.MOREX.r3.3HG0326880	133.396	16.1582	74.7772	3.03263	0.0111551	0.0443931	up
HORVU.MOREX.r3.3HG0327740	2480.53	951.624	1716.08	1.38294	0.000115938	0.00137235	up
HORVU.MOREX.r3.3HG0330800	88.8431	20.6254	54.7342	2.10958	0.00518474	0.0250862	up
HORVU.MOREX.r3.3HG0330820	18438.1	5017.87	11728	1.87755	0.00430089	0.0217196	up
HORVU.MOREX.r3.4HG0331390	168.403	42.7474	105.575	1.99007	2.43058e-08	1.23522e-06	up
HORVU.MOREX.r3.4HG0331460	460.064	225.494	342.779	1.03137	0.000566371	0.00472886	up
HORVU.MOREX.r3.4HG0331680	199.769	44.1382	121.954	2.18434	0.00221203	0.0130969	up
HORVU.MOREX.r3.4HG0332100	68.35	21.3437	44.8468	1.69528	0.00406494	0.0208386	up
HORVU.MOREX.r3.4HG0333050	1135.4	529.299	832.349	1.10143	0.0120955	0.0473342	up
HORVU.MOREX.r3.4HG0333290	55.9337	14.4347	35.1842	1.97502	0.000785403	0.00609997	up
HORVU.MOREX.r3.4HG0333410	61.1112	1.13275	31.122	5.95755	9.61037e-10	7.8774e-08	up
HORVU.MOREX.r3.4HG0333940	41.4793	10.3405	25.9099	2.01896	0.000172835	0.00187414	up
HORVU.MOREX.r3.4HG0335410	38.237	13.4689	25.853	1.5047	0.00191094	0.0118	up
HORVU.MOREX.r3.4HG0335650	424.484	1.28622	212.885	8.36564	9.10648e-05	0.00113801	up
HORVU.MOREX.r3.4HG0335960	348.089	126.638	237.364	1.45758	4.3138e-05	0.000622216	up
HORVU.MOREX.r3.4HG0337270	95.1859	42.904	69.0449	1.1376	0.0027608	0.0156005	up
HORVU.MOREX.r3.4HG0337800	125.708	20.1836	72.9458	2.63513	1.16308e-08	6.64131e-07	up
HORVU.MOREX.r3.4HG0338020	10803.5	3373.03	7088.28	1.67951	0.000632396	0.00515489	up
HORVU.MOREX.r3.4HG0339600	1129.89	435.175	782.535	1.37779	1.61024e-06	4.20372e-05	up
HORVU.MOREX.r3.4HG0340210	45.0965	21.4019	33.2492	1.08284	0.00967025	0.0399222	up
HORVU.MOREX.r3.4HG0342720	282.27	28.6368	155.453	3.29229	1.13895e-14	2.94313e-12	up
HORVU.MOREX.r3.4HG0342730	54.4702	8.58332	31.5268	2.64567	0.000349594	0.00326587	up
HORVU.MOREX.r3.4HG0343330	1276.15	526.421	901.286	1.27893	0.000480102	0.00417779	up
HORVU.MOREX.r3.4HG0345200	83.7701	12.6526	48.2113	2.72426	0.00014123	0.00159496	up
HORVU.MOREX.r3.4HG0346410	148.256	54.0653	101.161	1.44883	0.00936776	0.039129	up
HORVU.MOREX.r3.4HG0346720	2783.16	1230.74	2006.95	1.17767	7.77446e-07	2.24913e-05	up
HORVU.MOREX.r3.4HG0347570	6656.93	738.792	3697.86	3.17111	2.31962e-12	3.72262e-10	up
HORVU.MOREX.r3.4HG0349060	55.2682	20.1355	37.7019	1.45868	0.00579151	0.0272775	up
HORVU.MOREX.r3.4HG0350710	226.839	80.1077	153.474	1.50431	0.00822674	0.0355412	up
HORVU.MOREX.r3.4HG0350830	368.226	136.538	252.382	1.42884	0.000368511	0.00337639	up
HORVU.MOREX.r3.4HG0352300	3138.85	69.3318	1604.09	5.50032	4.20339e-14	9.15498e-12	up
HORVU.MOREX.r3.4HG0353200	188.465	84.3537	136.409	1.15844	2.69656e-06	6.38381e-05	up
HORVU.MOREX.r3.4HG0361660	11117.3	4855.68	7986.46	1.19515	0.00293281	0.0163666	up
HORVU.MOREX.r3.4HG0378360	130.583	49.1536	89.8684	1.41862	0.00146035	0.00967412	up
HORVU.MOREX.r3.4HG0378900	2425.26	1169.44	1797.35	1.05295	2.01711e-08	1.056e-06	up
HORVU.MOREX.r3.4HG0379610	35.4074	5.44149	20.4245	2.71936	0.00150525	0.00987478	up
HORVU.MOREX.r3.4HG0379640	397.949	108.916	253.433	1.87033	0.000730006	0.00577865	up
HORVU.MOREX.r3.4HG0380840	428.245	135.234	281.74	1.66451	2.91804e-05	0.00045166	up
HORVU.MOREX.r3.4HG0381740	23041.2	11334.3	17187.7	1.02361	0.000159727	0.00175954	up
HORVU.MOREX.r3.4HG0383530	44.0604	7.01479	25.5376	2.66186	0.000210937	0.0021907	up
HORVU.MOREX.r3.4HG0385790	3084.07	1214.16	2149.12	1.34543	1.72927e-05	0.000292938	up
HORVU.MOREX.r3.4HG0385920	1286.86	612.679	949.77	1.07193	0.0027987	0.0157683	up
HORVU.MOREX.r3.4HG0386490	75.1827	20.9518	48.0672	1.84721	3.11578e-05	0.000474084	up
HORVU.MOREX.r3.4HG0389200	1106.63	294.722	700.676	1.91016	1.87288e-06	4.68866e-05	up
HORVU.MOREX.r3.4HG0390960	94.9274	16.624	55.7757	2.52863	0.0026921	0.0153034	up
HORVU.MOREX.r3.4HG0393690	39.3507	14.2899	26.8203	1.4809	0.00728414	0.0324803	up
HORVU.MOREX.r3.4HG0394050	86.7838	26.4886	56.6362	1.71534	0.00463534	0.0229972	up
HORVU.MOREX.r3.4HG0394460	339.264	144.797	242.031	1.22705	0.0107248	0.0431539	up
HORVU.MOREX.r3.4HG0395130	165.472	61.5262	113.499	1.43621	0.00425629	0.0216016	up
HORVU.MOREX.r3.4HG0395490	15172.5	3480.73	9326.61	2.12408	0.00280543	0.0158004	up
HORVU.MOREX.r3.4HG0395500	15377.9	3509.57	9443.72	2.13158	0.00266862	0.0152153	up
HORVU.MOREX.r3.4HG0396130	890.253	197.106	543.68	2.17665	0.00118767	0.00824553	up
HORVU.MOREX.r3.4HG0396690	128.11	57.1786	92.6444	1.1677	5.4092e-06	0.00011454	up
HORVU.MOREX.r3.4HG0397310	226.661	42.702	134.682	2.41249	0.0072166	0.0322652	up
HORVU.MOREX.r3.4HG0397690	1172.42	338.65	755.533	1.79202	0.00711541	0.0319912	up
HORVU.MOREX.r3.4HG0397900	2408.58	1107.08	1757.83	1.12199	4.49512e-07	1.41014e-05	up
HORVU.MOREX.r3.4HG0397990	35.587	12.5468	24.0669	1.53003	0.00730658	0.0325434	up
HORVU.MOREX.r3.4HG0398960	41.9649	15.7497	28.8573	1.40121	0.00197266	0.0120253	up
HORVU.MOREX.r3.4HG0400580	2398.57	770.753	1584.66	1.63801	6.40809e-08	2.8155e-06	up
HORVU.MOREX.r3.4HG0402900	437.408	133.409	285.408	1.71573	3.71578e-05	0.000550008	up
HORVU.MOREX.r3.4HG0403000	168.722	59.7709	114.247	1.493	0.00703673	0.0317027	up
HORVU.MOREX.r3.4HG0403360	2081.28	576.101	1328.69	1.85359	0.000504842	0.00433869	up
HORVU.MOREX.r3.4HG0404540	11612.4	5771.66	8692.04	1.00875	0.00194437	0.0119412	up
HORVU.MOREX.r3.4HG0404850	265.272	84.6008	174.936	1.64597	5.47478e-09	3.40688e-07	up
HORVU.MOREX.r3.4HG0405810	14221.8	6732.18	10477	1.07908	5.63012e-05	0.000767085	up
HORVU.MOREX.r3.4HG0406060	69.057	8.49944	38.7782	2.99041	0.000540732	0.00457238	up
HORVU.MOREX.r3.4HG0407230	92.6061	17.8891	55.2476	2.38848	0.00265806	0.0151665	up
HORVU.MOREX.r3.4HG0409450	9007.21	2994.01	6000.61	1.58915	4.11757e-09	2.69427e-07	up
HORVU.MOREX.r3.4HG0410820	1564.4	625.891	1095.15	1.32271	0.00154401	0.0100298	up
HORVU.MOREX.r3.4HG0412090	320.401	144.152	232.277	1.15393	0.00354228	0.0187911	up
HORVU.MOREX.r3.4HG0412120	163.384	64.4839	113.934	1.35192	4.94257e-05	0.000689428	up
HORVU.MOREX.r3.4HG0412730	7140.13	2473.25	4806.69	1.52954	0.000115189	0.00136644	up
HORVU.MOREX.r3.4HG0412780	63.3247	9.67588	36.5003	2.73573	0.00111847	0.00791286	up
HORVU.MOREX.r3.4HG0413950	66.1247	33.1688	49.6468	1.01236	0.00790997	0.0345648	up
HORVU.MOREX.r3.4HG0413970	171.881	56.0195	113.95	1.61998	0.00246404	0.0142894	up
HORVU.MOREX.r3.4HG0415530	238.341	10.8411	124.591	4.46864	0.00542176	0.0260019	up
HORVU.MOREX.r3.4HG0416080	1281.93	616.112	949.021	1.05718	0.00831104	0.0357919	up
HORVU.MOREX.r3.4HG0416160	110.516	41.6117	76.0638	1.41949	0.00203207	0.0122891	up
HORVU.MOREX.r3.4HG0416540	178.31	45.6309	111.97	1.96746	6.85148e-12	9.41059e-10	up
HORVU.MOREX.r3.4HG0416620	212.61	55.7244	134.167	1.93105	9.25771e-14	1.85714e-11	up
HORVU.MOREX.r3.4HG0417170	216.812	71.4809	144.146	1.60948	1.0527e-09	8.49178e-08	up
HORVU.MOREX.r3.4HG0417190	913.179	0	456.589	12.3209	8.70986e-25	1.47545e-21	up
HORVU.MOREX.r3.4HG0417390	1196.44	90.4166	643.43	3.73482	2.00334e-29	7.63572e-26	up
HORVU.MOREX.r3.4HG0417720	112.707	4.64346	58.6754	4.62526	1.03032e-14	2.75584e-12	up
HORVU.MOREX.r3.4HG0418330	290.906	0	145.453	10.6727	1.83833e-14	4.44876e-12	up
HORVU.MOREX.r3.4HG0418350	45.8917	4.29549	25.0936	3.44914	2.43785e-07	8.52464e-06	up
HORVU.MOREX.r3.4HG0418620	740.791	120.351	430.571	2.6275	2.75813e-11	3.31106e-09	up
HORVU.MOREX.r3.4HG0418700	5967.19	2841.54	4404.37	1.07035	1.88867e-06	4.71271e-05	up
HORVU.MOREX.r3.5HG0419870	419.987	120.765	270.376	1.79895	0.00596711	0.0278892	up
HORVU.MOREX.r3.5HG0420070	2026.93	260.152	1143.54	2.96258	3.01724e-05	0.000461362	up
HORVU.MOREX.r3.5HG0420180	1120.61	545.15	832.878	1.04028	0.000285616	0.00277711	up
HORVU.MOREX.r3.5HG0420320	36.2327	1.0965	18.6646	5.18057	1.06869e-06	2.93044e-05	up
HORVU.MOREX.r3.5HG0420420	1137.82	429.717	783.768	1.40491	0.00130478	0.00884904	up
HORVU.MOREX.r3.5HG0421430	142.565	56.2985	99.4316	1.32927	8.65109e-05	0.00109912	up
HORVU.MOREX.r3.5HG0423060	37.4656	0	18.7328	7.72187	2.47795e-08	1.25511e-06	up
HORVU.MOREX.r3.5HG0423650	140.296	51.8323	96.064	1.43132	0.000174723	0.00189058	up
HORVU.MOREX.r3.5HG0424590	449.389	193.707	321.548	1.21607	0.00167755	0.0106907	up
HORVU.MOREX.r3.5HG0424650	242.706	114.149	178.428	1.08801	0.00363269	0.0191508	up
HORVU.MOREX.r3.5HG0428340	1257.26	596.004	926.632	1.07835	0.00618631	0.0286187	up
HORVU.MOREX.r3.5HG0430200	161.454	48.2177	104.836	1.74327	1.0821e-09	8.68302e-08	up
HORVU.MOREX.r3.5HG0430560	338.253	80.9638	209.609	2.06612	0.000376745	0.00343326	up
HORVU.MOREX.r3.5HG0430940	2146.6	639.552	1393.08	1.74776	3.65154e-05	0.000542606	up
HORVU.MOREX.r3.5HG0434930	158.279	28.0784	93.1789	2.47465	4.14261e-06	9.06447e-05	up
HORVU.MOREX.r3.5HG0435440	137.01	26.8436	81.927	2.3379	0.00106494	0.00762259	up
HORVU.MOREX.r3.5HG0435490	234.636	42.829	138.732	2.43867	6.50926e-07	1.93074e-05	up
HORVU.MOREX.r3.5HG0435530	58.805	15.6973	37.2512	1.87395	0.00105457	0.00757327	up
HORVU.MOREX.r3.5HG0435610	127.048	23.8039	75.4259	2.39304	5.6661e-07	1.72082e-05	up
HORVU.MOREX.r3.5HG0435650	64.198	11.9741	38.0861	2.39078	0.00287804	0.0161259	up
HORVU.MOREX.r3.5HG0435740	103.515	19.7954	61.6551	2.36472	0.000364936	0.00334766	up
HORVU.MOREX.r3.5HG0435760	86.3997	16.6851	51.5424	2.34546	3.56322e-05	0.000531554	up
HORVU.MOREX.r3.5HG0435820	296.509	69.0881	182.799	2.09028	1.76026e-07	6.40499e-06	up
HORVU.MOREX.r3.5HG0436000	99.2605	19.1919	59.2262	2.34725	0.000407942	0.00366067	up
HORVU.MOREX.r3.5HG0436050	45.6273	9.30224	27.4648	2.25305	6.7418e-05	0.000892235	up
HORVU.MOREX.r3.5HG0436070	64.2235	16.2646	40.2441	1.95285	0.00128908	0.00877378	up
HORVU.MOREX.r3.5HG0436090	69.1382	9.98015	39.5592	2.75965	0.00010916	0.00131341	up
HORVU.MOREX.r3.5HG0436160	64.7229	13.0571	38.89	2.27656	0.000266121	0.00262437	up
HORVU.MOREX.r3.5HG0436640	575.73	271.784	423.757	1.08189	1.58663e-05	0.00027333	up
HORVU.MOREX.r3.5HG0438250	151.145	74.7969	112.971	1.00603	0.00431066	0.0217401	up
HORVU.MOREX.r3.5HG0440170	130.646	16.6517	73.649	2.95455	1.09354e-12	1.89455e-10	up
HORVU.MOREX.r3.5HG0441010	352.461	171.398	261.93	1.04413	0.00183313	0.0114457	up
HORVU.MOREX.r3.5HG0441840	217.301	83.1	150.201	1.3799	0.00460815	0.0228996	up
HORVU.MOREX.r3.5HG0442330	3520	1079.09	2299.54	1.70593	1.44123e-06	3.81956e-05	up
HORVU.MOREX.r3.5HG0443870	104.206	26.7613	65.4835	1.96074	0.000545947	0.00459608	up
HORVU.MOREX.r3.5HG0443910	107.341	41.7656	74.5534	1.36645	0.00607749	0.0282294	up
HORVU.MOREX.r3.5HG0444610	662.893	218.311	440.602	1.60639	5.56426e-10	4.84758e-08	up
HORVU.MOREX.r3.5HG0444870	146.431	28.805	87.6182	2.32792	2.62486e-09	1.84418e-07	up
HORVU.MOREX.r3.5HG0446810	204.771	38.2702	121.521	2.42491	0.000785284	0.00609997	up
HORVU.MOREX.r3.5HG0453280	380.086	146.582	263.334	1.37366	0.000379478	0.00345198	up
HORVU.MOREX.r3.5HG0455820	1046.41	359.39	702.899	1.54115	5.57897e-05	0.000761477	up
HORVU.MOREX.r3.5HG0455960	8194.01	3887.96	6040.98	1.07568	0.000148522	0.00165767	up
HORVU.MOREX.r3.5HG0458450	1953.77	941.338	1447.55	1.05377	6.57443e-05	0.000875405	up
HORVU.MOREX.r3.5HG0463590	484.422	193.084	338.753	1.32711	0.000144734	0.0016273	up
HORVU.MOREX.r3.5HG0465060	53.9845	18.2288	36.1066	1.58812	0.0104129	0.0420871	up
HORVU.MOREX.r3.5HG0465610	55.3968	15.553	35.4749	1.83939	0.012392	0.0481102	up
HORVU.MOREX.r3.5HG0465890	3196.19	89.0005	1642.59	5.16602	6.01927e-05	0.000812841	up
HORVU.MOREX.r3.5HG0466170	540.542	264.252	402.397	1.0316	1.87209e-06	4.68866e-05	up
HORVU.MOREX.r3.5HG0466520	3821.77	1384.42	2603.1	1.46532	0.000229664	0.00235155	up
HORVU.MOREX.r3.5HG0467660	589.63	240.945	415.287	1.28957	1.09819e-07	4.41768e-06	up
HORVU.MOREX.r3.5HG0469450	552.804	270.956	411.88	1.03192	0.00278783	0.0157187	up
HORVU.MOREX.r3.5HG0471520	872.491	374.704	623.598	1.21944	0.00038928	0.00352851	up
HORVU.MOREX.r3.5HG0471620	7505.08	1905.11	4705.1	1.97811	2.13913e-05	0.000349926	up
HORVU.MOREX.r3.5HG0471650	1325.16	605.295	965.228	1.13183	1.54933e-05	0.000269647	up
HORVU.MOREX.r3.5HG0473560	150.462	0	75.2309	9.72065	1.08722e-10	1.13532e-08	up
HORVU.MOREX.r3.5HG0473580	133.148	0.524432	66.8363	7.78676	4.90324e-08	2.23817e-06	up
HORVU.MOREX.r3.5HG0477750	467.444	172.471	319.958	1.43896	0.00369978	0.0194081	up
HORVU.MOREX.r3.5HG0477980	442.224	185.039	313.632	1.2604	7.72246e-06	0.000152905	up
HORVU.MOREX.r3.5HG0480040	324.884	147.501	236.192	1.1406	0.001278	0.00871612	up
HORVU.MOREX.r3.5HG0480710	777.911	362.52	570.216	1.10207	0.000155531	0.00172077	up
HORVU.MOREX.r3.5HG0480740	2779.38	521.62	1650.5	2.41465	3.6023e-08	1.71093e-06	up
HORVU.MOREX.r3.5HG0481010	7696.65	3449.07	5572.86	1.15827	0.000110054	0.0013191	up
HORVU.MOREX.r3.5HG0481940	815.208	258.621	536.914	1.6587	0.0004841	0.00419829	up
HORVU.MOREX.r3.5HG0481950	124329	32874.7	78601.6	1.91912	0.000615703	0.00505493	up
HORVU.MOREX.r3.5HG0482040	61952.1	14409.6	38180.9	2.10416	5.65905e-05	0.000770339	up
HORVU.MOREX.r3.5HG0482050	145920	45814	95867.2	1.67133	0.0016997	0.0108064	up
HORVU.MOREX.r3.5HG0482070	109435	38886	74160.3	1.49276	0.00714137	0.0320918	up
HORVU.MOREX.r3.5HG0482080	146410	61118.2	103764	1.26035	0.00943343	0.0393196	up
HORVU.MOREX.r3.5HG0483770	112.31	49.2887	80.7992	1.19644	0.00633678	0.0291787	up
HORVU.MOREX.r3.5HG0484370	13789.5	5315.49	9552.49	1.37539	0.00157446	0.0101549	up
HORVU.MOREX.r3.5HG0484470	67.5984	28.8551	48.2268	1.23588	0.00328482	0.0177934	up
HORVU.MOREX.r3.5HG0484830	296.295	20.3283	158.312	3.87056	1.23608e-13	2.38549e-11	up
HORVU.MOREX.r3.5HG0484850	324.66	136.06	230.36	1.25646	0.000262558	0.00259933	up
HORVU.MOREX.r3.5HG0485910	86.6507	31.5487	59.0997	1.45064	0.000617453	0.0050584	up
HORVU.MOREX.r3.5HG0486090	2197.25	556.726	1376.99	1.98098	0.00267928	0.0152647	up
HORVU.MOREX.r3.5HG0486110	4826.91	2171.05	3498.98	1.15306	2.50022e-05	0.000397895	up
HORVU.MOREX.r3.5HG0486440	285.328	136.157	210.743	1.06545	8.72575e-05	0.00110578	up
HORVU.MOREX.r3.5HG0486860	506.047	157.797	331.922	1.68407	3.10823e-08	1.50918e-06	up
HORVU.MOREX.r3.5HG0487750	573.845	167.039	370.442	1.78149	5.63253e-14	1.20949e-11	up
HORVU.MOREX.r3.5HG0487770	67.2274	10.1326	38.68	2.74805	0.00106423	0.00762107	up
HORVU.MOREX.r3.5HG0490210	2995.61	1137.31	2066.46	1.39811	1.8002e-06	4.56795e-05	up
HORVU.MOREX.r3.5HG0492640	41.5374	6.26915	23.9033	2.77442	3.72652e-05	0.000551063	up
HORVU.MOREX.r3.5HG0494070	1138.8	516.084	827.445	1.13944	1.47312e-06	3.88566e-05	up
HORVU.MOREX.r3.5HG0495160	199.532	70.9424	135.237	1.49095	0.00196234	0.0119861	up
HORVU.MOREX.r3.5HG0495180	72.0945	23.4927	47.7936	1.62251	0.000835992	0.00637915	up
HORVU.MOREX.r3.5HG0495630	386.179	190.439	288.309	1.01896	8.12665e-05	0.00104292	up
HORVU.MOREX.r3.5HG0495790	80.8656	37.3863	59.1259	1.10148	0.00383026	0.0198626	up
HORVU.MOREX.r3.5HG0495870	116.505	37.3834	76.944	1.62871	8.66757e-05	0.00109938	up
HORVU.MOREX.r3.5HG0498200	491.665	160.519	326.092	1.6108	4.56423e-10	4.16029e-08	up
HORVU.MOREX.r3.5HG0499020	472.336	196.217	334.276	1.26941	0.000235505	0.00239208	up
HORVU.MOREX.r3.5HG0499620	142.361	39.2804	90.8206	1.85647	0.00117173	0.0081609	up
HORVU.MOREX.r3.5HG0499920	46.7093	13.4755	30.0924	1.80571	0.00105012	0.00754842	up
HORVU.MOREX.r3.5HG0501330	72.1635	33.9938	53.0786	1.08844	0.00235362	0.0137906	up
HORVU.MOREX.r3.5HG0501760	68.1962	17.6602	42.9282	1.96007	0.00159527	0.0102622	up
HORVU.MOREX.r3.5HG0504220	5328.01	2139.7	3733.85	1.31651	5.16636e-10	4.60621e-08	up
HORVU.MOREX.r3.5HG0504450	565.347	222.392	393.869	1.34876	1.76792e-05	0.000297502	up
HORVU.MOREX.r3.5HG0506470	816.388	337.01	576.699	1.27855	0.000561473	0.00469568	up
HORVU.MOREX.r3.5HG0509890	319.304	156.106	237.705	1.03756	0.0087088	0.0370464	up
HORVU.MOREX.r3.5HG0510240	142.495	16.601	79.5482	3.1174	0.000296065	0.00284962	up
HORVU.MOREX.r3.5HG0510630	180.118	42.801	111.459	2.08292	4.6571e-05	0.0006611	up
HORVU.MOREX.r3.5HG0511100	62.0921	29.5695	45.8308	1.06416	0.00509207	0.0247793	up
HORVU.MOREX.r3.5HG0511200	226.697	103.612	165.155	1.12805	0.000292125	0.00281882	up
HORVU.MOREX.r3.5HG0511790	152.479	58.6773	105.578	1.38907	0.00131733	0.00891833	up
HORVU.MOREX.r3.5HG0512800	9336.21	1258.5	5297.35	2.89131	4.41328e-07	1.39306e-05	up
HORVU.MOREX.r3.5HG0512920	70.9856	33.1775	52.0816	1.10109	0.000946839	0.00700073	up
HORVU.MOREX.r3.5HG0512930	107.284	42.6828	74.9835	1.31939	2.20427e-05	0.000358391	up
HORVU.MOREX.r3.5HG0513030	182.854	50.8421	116.848	1.84875	0.0111141	0.044288	up
HORVU.MOREX.r3.5HG0514010	147.542	72.4005	109.971	1.03089	0.00689851	0.0312091	up
HORVU.MOREX.r3.5HG0515000	77.4651	33.3111	55.3881	1.21197	0.00281317	0.0158323	up
HORVU.MOREX.r3.5HG0516180	530.659	89.735	310.197	2.56587	0.00225377	0.0133182	up
HORVU.MOREX.r3.5HG0518900	106.854	30.3559	68.6047	1.82333	1.04351e-07	4.23903e-06	up
HORVU.MOREX.r3.5HG0519420	2075.56	843.428	1459.49	1.29904	6.6325e-15	1.83853e-12	up
HORVU.MOREX.r3.5HG0520200	2793.46	1388.85	2091.15	1.00876	0.00770013	0.0338686	up
HORVU.MOREX.r3.5HG0520940	197.839	63.6546	130.747	1.64683	3.29998e-06	7.53166e-05	up
HORVU.MOREX.r3.5HG0524440	2397.04	786.652	1591.85	1.60824	0.000170991	0.00185679	up
HORVU.MOREX.r3.5HG0525300	92.0807	35.9368	64.0087	1.35013	0.00023233	0.00237248	up
HORVU.MOREX.r3.5HG0526430	78.9737	35.2941	57.1339	1.17138	0.00281611	0.0158371	up
HORVU.MOREX.r3.5HG0527050	211.259	78.1409	144.7	1.438	0.000468471	0.00410714	up
HORVU.MOREX.r3.5HG0527250	75.6745	10.7059	43.1902	2.80189	0.00275473	0.0155781	up
HORVU.MOREX.r3.5HG0527890	489.363	99.1876	294.275	2.30613	5.69525e-09	3.5012e-07	up
HORVU.MOREX.r3.5HG0530980	6096.7	2238.8	4167.75	1.44565	0.000371131	0.00339224	up
HORVU.MOREX.r3.5HG0531070	149.229	49.7365	99.4827	1.58673	4.237e-05	0.000612877	up
HORVU.MOREX.r3.5HG0531500	57.6302	14.7847	36.2075	1.9691	4.70354e-06	0.000100958	up
HORVU.MOREX.r3.5HG0532240	2272.61	1038.34	1655.48	1.13019	0.000966787	0.00710002	up
HORVU.MOREX.r3.5HG0533540	7856.24	2997.37	5426.8	1.39002	0.000107093	0.00129583	up
HORVU.MOREX.r3.5HG0533650	127.761	46.2146	86.9879	1.46061	3.23048e-05	0.000490068	up
HORVU.MOREX.r3.5HG0536240	2746.25	1084.77	1915.51	1.34014	0.000830575	0.0063569	up
HORVU.MOREX.r3.5HG0536460	3228.08	855.619	2041.85	1.91572	5.31309e-10	4.68537e-08	up
HORVU.MOREX.r3.5HG0537610	885.018	358.906	621.962	1.30326	0.00346394	0.0185303	up
HORVU.MOREX.r3.6HG0540130	617.807	23.0893	320.448	4.74117	1.1322e-20	1.07884e-17	up
HORVU.MOREX.r3.6HG0540160	135.532	16.6714	76.1018	3.02159	7.774e-06	0.000153526	up
HORVU.MOREX.r3.6HG0540580	76.7687	21.237	49.0028	1.87271	2.23866e-06	5.46089e-05	up
HORVU.MOREX.r3.6HG0542170	45.6362	16.356	30.9961	1.48892	0.00312108	0.0171291	up
HORVU.MOREX.r3.6HG0542410	280.122	55.3368	167.73	2.34322	0.0128345	0.0494503	up
HORVU.MOREX.r3.6HG0542430	81.4916	1.43784	41.4647	5.9502	7.91372e-11	8.55692e-09	up
HORVU.MOREX.r3.6HG0542460	90.5339	7.26168	48.8978	3.66103	0.00100724	0.00731421	up
HORVU.MOREX.r3.6HG0542490	131.495	17.2263	74.3608	2.93907	0.00487518	0.0238916	up
HORVU.MOREX.r3.6HG0543360	74.685	18.9466	46.8158	1.99629	9.59079e-08	3.96263e-06	up
HORVU.MOREX.r3.6HG0545090	2160.61	613.463	1387.04	1.81684	2.88993e-07	9.84704e-06	up
HORVU.MOREX.r3.6HG0546630	7340.95	2842.73	5091.84	1.36881	1.9137e-15	6.34266e-13	up
HORVU.MOREX.r3.6HG0546700	204.621	68.4385	136.53	1.57634	2.02251e-08	1.056e-06	up
HORVU.MOREX.r3.6HG0548270	57.4313	23.5901	40.5107	1.29973	0.00140228	0.00935629	up
HORVU.MOREX.r3.6HG0548320	583.652	165.893	374.772	1.81854	2.2474e-05	0.000362965	up
HORVU.MOREX.r3.6HG0549940	288.284	94.4242	191.354	1.61569	0.000201572	0.00211504	up
HORVU.MOREX.r3.6HG0550840	365.401	113.343	239.372	1.69102	0.00215502	0.0128658	up
HORVU.MOREX.r3.6HG0554970	1740.45	68.3963	904.421	4.66685	1.56708e-17	7.96391e-15	up
HORVU.MOREX.r3.6HG0555040	9160.06	2779.67	5969.86	1.72064	0.000872066	0.00657347	up
HORVU.MOREX.r3.6HG0555260	283.276	116.179	199.728	1.2908	0.00195961	0.0119854	up
HORVU.MOREX.r3.6HG0555370	68.7765	17.5792	43.1779	1.97802	0.00255495	0.0147102	up
HORVU.MOREX.r3.6HG0555500	200.028	82.3836	141.206	1.28652	3.71208e-05	0.000549993	up
HORVU.MOREX.r3.6HG0557230	124.285	55.1734	89.729	1.16712	0.00415373	0.0211798	up
HORVU.MOREX.r3.6HG0557950	565.914	280.59	423.252	1.01429	0.00025346	0.00252401	up
HORVU.MOREX.r3.6HG0558040	820.455	336.431	578.443	1.28554	6.59885e-05	0.000877889	up
HORVU.MOREX.r3.6HG0559310	3375.23	1663.33	2519.28	1.0212	5.11289e-06	0.000108606	up
HORVU.MOREX.r3.6HG0561170	235.612	79.2558	157.434	1.5774	0.00158085	0.0101824	up
HORVU.MOREX.r3.6HG0562080	1475.92	284.101	880.01	2.37457	1.14927e-06	3.1401e-05	up
HORVU.MOREX.r3.6HG0562150	288.529	53.9736	171.252	2.40659	6.22247e-06	0.0001282	up
HORVU.MOREX.r3.6HG0562460	83.8944	19.3188	51.6066	2.09237	0.000810678	0.00623592	up
HORVU.MOREX.r3.6HG0562490	87.7853	18.9164	53.3509	2.18619	0.000243992	0.0024473	up
HORVU.MOREX.r3.6HG0562710	84.8782	14.4111	49.6446	2.52531	2.0899e-05	0.00034446	up
HORVU.MOREX.r3.6HG0562790	59.7498	11.8882	35.819	2.29319	0.000667427	0.00538106	up
HORVU.MOREX.r3.6HG0565400	51.8556	22.4507	37.1532	1.21675	0.00239327	0.0139488	up
HORVU.MOREX.r3.6HG0567270	8634.74	3888.91	6261.83	1.15089	0.000254477	0.00253248	up
HORVU.MOREX.r3.6HG0567600	91.9961	11.8689	51.9325	2.98575	8.76917e-07	2.48503e-05	up
HORVU.MOREX.r3.6HG0568530	201.125	56.1413	128.633	1.84792	4.92421e-05	0.000687495	up
HORVU.MOREX.r3.6HG0569600	736.745	302.149	519.447	1.28495	2.03077e-05	0.000336009	up
HORVU.MOREX.r3.6HG0572860	308.581	151.417	229.999	1.02839	0.00231199	0.0136054	up
HORVU.MOREX.r3.6HG0574850	593.223	218.232	405.728	1.44212	0.00174655	0.0110266	up
HORVU.MOREX.r3.6HG0578310	80.6512	2.64494	41.6481	4.95054	2.01738e-10	1.94664e-08	up
HORVU.MOREX.r3.6HG0579560	809.023	392.107	600.565	1.04672	2.69467e-06	6.38381e-05	up
HORVU.MOREX.r3.6HG0579870	269.655	101.76	185.707	1.40605	0.000452666	0.00399383	up
HORVU.MOREX.r3.6HG0586730	165.654	72.1708	118.913	1.19588	0.000298917	0.00286983	up
HORVU.MOREX.r3.6HG0588790	218.303	84.7818	151.543	1.36414	2.43582e-06	5.88827e-05	up
HORVU.MOREX.r3.6HG0589720	363.325	123.673	243.499	1.55904	0.00148393	0.00978127	up
HORVU.MOREX.r3.6HG0589730	1712.88	825.92	1269.4	1.053	1.00311e-05	0.00018951	up
HORVU.MOREX.r3.6HG0591420	179.773	58.3691	119.071	1.62597	1.23294e-06	3.32109e-05	up
HORVU.MOREX.r3.6HG0592430	342.014	97.4372	219.726	1.81385	0.00398836	0.0204943	up
HORVU.MOREX.r3.6HG0592760	105.505	22.296	63.9006	2.24254	3.29525e-05	0.000498407	up
HORVU.MOREX.r3.6HG0592840	105.972	1.68866	53.8304	5.94241	0.00389126	0.0200833	up
HORVU.MOREX.r3.6HG0593260	1822.85	868.519	1345.69	1.07031	0.00118708	0.00824523	up
HORVU.MOREX.r3.6HG0594010	808.742	262.168	535.455	1.62674	1.6348e-09	1.2588e-07	up
HORVU.MOREX.r3.6HG0594160	115.715	52.4788	84.0967	1.14498	2.82924e-05	0.0004415	up
HORVU.MOREX.r3.6HG0596480	11227.2	3916.93	7572.04	1.51926	4.25117e-12	6.29256e-10	up
HORVU.MOREX.r3.6HG0597780	160.336	39.2932	99.8145	2.03271	0.00520122	0.0251362	up
HORVU.MOREX.r3.6HG0598420	70.4174	8.00731	39.2123	3.16865	1.50781e-10	1.50249e-08	up
HORVU.MOREX.r3.6HG0598740	44064	12518.8	28291.4	1.81554	0.00136191	0.00914697	up
HORVU.MOREX.r3.6HG0600130	100.458	34.4503	67.4541	1.53967	0.000128906	0.00149566	up
HORVU.MOREX.r3.6HG0600260	113.55	40.3686	76.9592	1.50353	3.02006e-05	0.000461362	up
HORVU.MOREX.r3.6HG0600930	88.5571	15.8133	52.1852	2.49402	0.00377076	0.019635	up
HORVU.MOREX.r3.6HG0601050	49.7679	13.6949	31.7314	1.84548	0.00107412	0.00766575	up
HORVU.MOREX.r3.6HG0601810	46.7662	19.8783	33.3223	1.25271	0.00943445	0.0393196	up
HORVU.MOREX.r3.6HG0601920	15967.1	7347.77	11657.4	1.11978	2.69331e-06	6.38381e-05	up
HORVU.MOREX.r3.6HG0602990	2893.76	929.598	1911.68	1.63789	4.82531e-18	2.82949e-15	up
HORVU.MOREX.r3.6HG0603790	10982.7	1440.15	6211.44	2.93112	2.97044e-05	0.000456525	up
HORVU.MOREX.r3.6HG0604810	363.497	168.85	266.173	1.10873	0.00148854	0.00979469	up
HORVU.MOREX.r3.6HG0605620	4580.68	1949.07	3264.87	1.23285	1.66543e-11	2.08124e-09	up
HORVU.MOREX.r3.6HG0605870	211.415	30.2644	120.84	2.81783	3.4547e-06	7.82621e-05	up
HORVU.MOREX.r3.6HG0607090	163.732	78.1761	120.954	1.07341	0.00720992	0.0322448	up
HORVU.MOREX.r3.6HG0607810	377.621	140.329	258.975	1.42188	2.78941e-06	6.59338e-05	up
HORVU.MOREX.r3.6HG0608780	1189.07	585.071	887.069	1.02381	2.66629e-05	0.000420811	up
HORVU.MOREX.r3.6HG0611310	115.039	30.8333	72.9361	1.90784	0.00412494	0.0210542	up
HORVU.MOREX.r3.6HG0612180	220.794	43.8946	132.344	2.32984	2.79451e-12	4.39227e-10	up
HORVU.MOREX.r3.6HG0612260	816.776	383.983	600.38	1.09184	4.53397e-06	9.81887e-05	up
HORVU.MOREX.r3.6HG0613690	2084.5	356.508	1220.51	2.54815	9.51366e-09	5.51503e-07	up
HORVU.MOREX.r3.6HG0614840	12238.1	5091.94	8665.04	1.26524	1.6494e-10	1.62237e-08	up
HORVU.MOREX.r3.6HG0616430	60194.9	27058.9	43626.9	1.15357	0.00492471	0.0240725	up
HORVU.MOREX.r3.6HG0617070	302.777	66.597	184.687	2.19257	3.94695e-15	1.18229e-12	up
HORVU.MOREX.r3.6HG0617350	235.619	104.345	169.982	1.18097	0.00169246	0.0107648	up
HORVU.MOREX.r3.6HG0617940	199.115	84.118	141.617	1.24253	6.67511e-06	0.000136054	up
HORVU.MOREX.r3.6HG0618650	451.153	185.559	318.356	1.28473	0.00176861	0.0111376	up
HORVU.MOREX.r3.6HG0619300	114.305	47.548	80.9265	1.27245	0.000357305	0.00330551	up
HORVU.MOREX.r3.6HG0619730	19428.6	6926.67	13177.6	1.4878	1.14348e-08	6.57866e-07	up
HORVU.MOREX.r3.6HG0621560	2257.23	867.617	1562.43	1.38008	0.00177937	0.0111954	up
HORVU.MOREX.r3.6HG0622740	740.968	292.598	516.783	1.34277	0.00565387	0.0267774	up
HORVU.MOREX.r3.6HG0622770	114.962	17.1834	66.0729	2.75749	0.000545479	0.00459468	up
HORVU.MOREX.r3.6HG0622790	40.0995	4.92369	22.5116	3.05819	0.00352278	0.0187202	up
HORVU.MOREX.r3.6HG0625370	482.712	176.945	329.829	1.44877	0.00185014	0.0115085	up
HORVU.MOREX.r3.6HG0627010	339.746	112.467	226.107	1.59951	0.00175772	0.0110737	up
HORVU.MOREX.r3.6HG0627060	61.9882	8.4344	35.2113	2.89098	0.000293069	0.00282435	up
HORVU.MOREX.r3.6HG0627380	89.5163	3.39534	46.4558	4.70694	2.05168e-06	5.05329e-05	up
HORVU.MOREX.r3.6HG0627960	1221.19	505.738	863.464	1.27226	0.00160161	0.0102949	up
HORVU.MOREX.r3.6HG0628790	408.702	189.791	299.247	1.10751	0.0037187	0.0194829	up
HORVU.MOREX.r3.6HG0628880	313.847	13.3287	163.588	4.56455	2.97424e-16	1.1627e-13	up
HORVU.MOREX.r3.6HG0628890	207.845	8.50026	108.172	4.645	3.95492e-15	1.18229e-12	up
HORVU.MOREX.r3.6HG0629140	84.268	32.8207	58.5443	1.3776	0.00176977	0.0111404	up
HORVU.MOREX.r3.6HG0629260	5578.97	2458.55	4018.76	1.18225	0.00828203	0.035689	up
HORVU.MOREX.r3.6HG0629290	959.031	226.611	592.821	2.07934	4.71521e-05	0.000666248	up
HORVU.MOREX.r3.6HG0629320	174.824	74.3523	124.588	1.23267	0.000702344	0.00561213	up
HORVU.MOREX.r3.6HG0629520	79.5605	7.2768	43.4186	3.46509	0.000917181	0.00684452	up
HORVU.MOREX.r3.6HG0629740	121.035	58.6031	89.8189	1.04294	0.000515972	0.00441691	up
HORVU.MOREX.r3.6HG0629880	62.6944	17.952	40.3232	1.81855	0.000615196	0.00505349	up
HORVU.MOREX.r3.6HG0630150	196.941	20.2784	108.61	3.28994	3.01001e-05	0.000461212	up
HORVU.MOREX.r3.6HG0631370	287.981	3.39824	145.69	6.42675	0.00133779	0.00901678	up
HORVU.MOREX.r3.6HG0631780	93.4428	44.7925	69.1176	1.06751	0.0040842	0.0208952	up
HORVU.MOREX.r3.6HG0632210	246.127	95.064	170.595	1.37374	5.15337e-08	2.3245e-06	up
HORVU.MOREX.r3.6HG0632360	145.356	59.3604	102.358	1.28425	0.00382495	0.0198418	up
HORVU.MOREX.r3.6HG0633830	173.174	78.0947	125.634	1.1459	0.00922018	0.0386762	up
HORVU.MOREX.r3.6HG0634220	266.562	5.40525	135.984	5.64311	2.72215e-09	1.88645e-07	up
HORVU.MOREX.r3.7HG0634590	103.608	28.9363	66.2724	1.84879	0.000330067	0.00311399	up
HORVU.MOREX.r3.7HG0634870	1131.22	448.159	789.691	1.33635	0.0010124	0.00733953	up
HORVU.MOREX.r3.7HG0635480	270.498	83.2079	176.853	1.7032	0.000158283	0.00174615	up
HORVU.MOREX.r3.7HG0637290	831.926	176.197	504.061	2.23907	3.8961e-05	0.000570056	up
HORVU.MOREX.r3.7HG0638110	41.491	3.2895	22.3902	3.71098	0.000521705	0.00445163	up
HORVU.MOREX.r3.7HG0640060	154.534	53.0332	103.784	1.54085	8.97131e-05	0.00112546	up
HORVU.MOREX.r3.7HG0640590	221.002	99.4436	160.223	1.15511	0.0116589	0.0459661	up
HORVU.MOREX.r3.7HG0642560	3034.71	705.578	1870.14	2.10536	9.01512e-06	0.000173541	up
HORVU.MOREX.r3.7HG0642610	228.157	72.0722	150.115	1.66745	0.0100221	0.0408986	up
HORVU.MOREX.r3.7HG0642810	107.809	53.2654	80.5372	1.02089	0.00214534	0.0128417	up
HORVU.MOREX.r3.7HG0644220	11396.7	4860.77	8128.74	1.22933	9.07866e-05	0.00113547	up
HORVU.MOREX.r3.7HG0645780	122.028	18.178	70.103	2.76196	3.7734e-08	1.7647e-06	up
HORVU.MOREX.r3.7HG0646900	939.343	429.501	684.422	1.13077	0.000114678	0.00136273	up
HORVU.MOREX.r3.7HG0647640	198.211	63.3152	130.763	1.65609	4.78035e-07	1.47832e-05	up
HORVU.MOREX.r3.7HG0648720	78.0827	31.4651	54.7739	1.29936	0.00190419	0.0117707	up
HORVU.MOREX.r3.7HG0649250	1417.91	668.67	1043.29	1.08516	0.00376186	0.0196147	up
HORVU.MOREX.r3.7HG0650490	634.166	205.778	419.972	1.62593	0.000161797	0.00177849	up
HORVU.MOREX.r3.7HG0650500	631.326	204.383	417.854	1.62925	0.000170039	0.00184909	up
HORVU.MOREX.r3.7HG0650510	640.59	206.723	423.656	1.63387	0.000148751	0.00165779	up
HORVU.MOREX.r3.7HG0650950	75.2175	34.3389	54.7782	1.12943	0.00956102	0.0396767	up
HORVU.MOREX.r3.7HG0651100	966.141	74.8409	520.491	3.69116	0.00456174	0.0227208	up
HORVU.MOREX.r3.7HG0651430	362.093	166.636	264.364	1.11826	4.87697e-05	0.000684103	up
HORVU.MOREX.r3.7HG0652750	214.202	91.1233	152.663	1.24225	2.9067e-05	0.000450362	up
HORVU.MOREX.r3.7HG0653480	99.111	40.5194	69.8152	1.29206	0.00475967	0.023431	up
HORVU.MOREX.r3.7HG0656620	666.216	194.603	430.41	1.77609	0.000516327	0.00441747	up
HORVU.MOREX.r3.7HG0656670	130.312	15.3042	72.8083	3.09809	3.71272e-08	1.74704e-06	up
HORVU.MOREX.r3.7HG0656710	274.398	70.2376	172.318	1.97091	2.29172e-05	0.00036895	up
HORVU.MOREX.r3.7HG0658560	2436.42	1005.44	1720.93	1.27744	0.000147356	0.00164827	up
HORVU.MOREX.r3.7HG0659510	44.5674	19.8915	32.2295	1.16364	0.00724612	0.0323365	up
HORVU.MOREX.r3.7HG0659570	24872.7	10239.5	17556.1	1.28045	5.42521e-05	0.000743152	up
HORVU.MOREX.r3.7HG0660310	563.282	242.655	402.968	1.21752	1.51947e-06	3.99412e-05	up
HORVU.MOREX.r3.7HG0661640	79.7874	0	39.8937	8.80432	5.03394e-10	4.51455e-08	up
HORVU.MOREX.r3.7HG0661680	74.1671	0	37.0835	8.69899	5.58261e-09	3.44585e-07	up
HORVU.MOREX.r3.7HG0663080	96.8517	33.1133	64.9825	1.54868	0.00106258	0.00761283	up
HORVU.MOREX.r3.7HG0663390	909.246	256.733	582.989	1.82479	2.5832e-10	2.43108e-08	up
HORVU.MOREX.r3.7HG0664070	1525.22	668.486	1096.85	1.19114	0.00023184	0.00237224	up
HORVU.MOREX.r3.7HG0664810	97.947	16.5478	57.2474	2.56626	0.0127076	0.0490728	up
HORVU.MOREX.r3.7HG0665280	70.5371	31.6699	51.1035	1.17431	0.00273224	0.0154854	up
HORVU.MOREX.r3.7HG0666540	3820.71	1153.87	2487.29	1.72772	1.82072e-06	4.59581e-05	up
HORVU.MOREX.r3.7HG0666660	666.024	257.276	461.65	1.3754	3.58508e-06	8.02616e-05	up
HORVU.MOREX.r3.7HG0666700	51.6104	20.8679	36.2392	1.31312	0.00238522	0.013917	up
HORVU.MOREX.r3.7HG0667530	82.3071	34.2034	58.2553	1.25997	0.000466708	0.00409639	up
HORVU.MOREX.r3.7HG0669180	4529.2	1790.51	3159.85	1.33909	0.00174664	0.0110266	up
HORVU.MOREX.r3.7HG0669630	58.2578	21.564	39.9109	1.43598	0.0018799	0.0116508	up
HORVU.MOREX.r3.7HG0672140	308.416	137.264	222.84	1.17093	2.04646e-06	5.0486e-05	up
HORVU.MOREX.r3.7HG0676420	1459.42	588.574	1024	1.31062	0.00925158	0.0387732	up
HORVU.MOREX.r3.7HG0677370	514.151	105.46	309.806	2.28965	2.08934e-07	7.4775e-06	up
HORVU.MOREX.r3.7HG0677770	380.799	45.1535	212.976	3.08165	3.19808e-08	1.541e-06	up
HORVU.MOREX.r3.7HG0677780	176.796	76.5055	126.651	1.21494	0.0121208	0.0473466	up
HORVU.MOREX.r3.7HG0678140	204.661	80.3861	142.523	1.34578	7.4937e-05	0.000977322	up
HORVU.MOREX.r3.7HG0678200	310.584	145.665	228.125	1.09839	0.00028717	0.00278689	up
HORVU.MOREX.r3.7HG0679840	2983.66	1272.85	2128.25	1.2291	1.90489e-05	0.000318442	up
HORVU.MOREX.r3.7HG0680540	438.493	205.904	322.198	1.09272	0.000220035	0.0022728	up
HORVU.MOREX.r3.7HG0680680	835.226	364.311	599.768	1.19798	0.000188839	0.00201332	up
HORVU.MOREX.r3.7HG0681690	165.016	73.7006	119.358	1.1682	0.000310574	0.00296123	up
HORVU.MOREX.r3.7HG0682170	1647.13	671.871	1159.5	1.2934	4.43412e-08	2.05479e-06	up
HORVU.MOREX.r3.7HG0683710	1587.06	710.956	1149.01	1.15958	3.48162e-06	7.86383e-05	up
HORVU.MOREX.r3.7HG0685300	371.166	155.173	263.17	1.26012	0.00997816	0.0407956	up
HORVU.MOREX.r3.7HG0686320	74.4522	18.5852	46.5187	2.02312	0.000315445	0.00300205	up
HORVU.MOREX.r3.7HG0705190	2388.12	1017.3	1702.71	1.23039	7.09828e-05	0.000931328	up
HORVU.MOREX.r3.7HG0707100	79.1096	29.7124	54.411	1.42971	0.000232042	0.00237248	up
HORVU.MOREX.r3.7HG0707770	82.514	30.5552	56.5346	1.4397	0.00786286	0.0344079	up
HORVU.MOREX.r3.7HG0711310	884.456	173.046	528.751	2.35483	2.26886e-13	4.21842e-11	up
HORVU.MOREX.r3.7HG0712530	689.78	96.0372	392.908	2.84498	5.47987e-06	0.000115715	up
HORVU.MOREX.r3.7HG0712940	31.6511	1.88315	16.7671	4.05391	0.000116142	0.0013737	up
HORVU.MOREX.r3.7HG0715130	3523.26	404.327	1963.79	3.12462	1.29307e-11	1.69949e-09	up
HORVU.MOREX.r3.7HG0716520	16268.4	6386.31	11327.4	1.34905	0.00151251	0.00990115	up
HORVU.MOREX.r3.7HG0717180	3495.2	1357.62	2426.41	1.36404	0.000466629	0.00409639	up
HORVU.MOREX.r3.7HG0717480	57.8675	17.1018	37.4846	1.74442	0.00215734	0.0128658	up
HORVU.MOREX.r3.7HG0719650	10452.7	2105.12	6278.9	2.31223	6.63937e-16	2.41009e-13	up
HORVU.MOREX.r3.7HG0720140	414.119	200.233	307.176	1.04663	0.0120993	0.0473354	up
HORVU.MOREX.r3.7HG0721200	70.2233	14.6714	42.4474	2.24915	0.000809568	0.00623592	up
HORVU.MOREX.r3.7HG0722250	46.1101	12.4314	29.2708	1.91286	0.000501197	0.00431709	up
HORVU.MOREX.r3.7HG0723590	869.985	326.429	598.207	1.4153	3.10592e-11	3.58734e-09	up
HORVU.MOREX.r3.7HG0723620	75.7867	22.8598	49.3233	1.73135	2.85875e-07	9.81632e-06	up
HORVU.MOREX.r3.7HG0724280	63.3247	7.12353	35.2241	3.15955	4.47325e-08	2.06664e-06	up
HORVU.MOREX.r3.7HG0725450	3785.55	1748.59	2767.07	1.1146	0.00117624	0.00818856	up
HORVU.MOREX.r3.7HG0725470	595.171	293.766	444.469	1.02065	0.000758318	0.00595512	up
HORVU.MOREX.r3.7HG0729050	21720.1	10664.6	16192.4	1.02627	0.00128069	0.00872841	up
HORVU.MOREX.r3.7HG0733220	330.432	117.394	223.913	1.49974	4.12386e-06	9.04658e-05	up
HORVU.MOREX.r3.7HG0735470	91.7062	29.6391	60.6727	1.62571	0.000102274	0.00124727	up
HORVU.MOREX.r3.7HG0735680	741.483	162.36	451.922	2.19396	6.2003e-07	1.85353e-05	up
HORVU.MOREX.r3.7HG0736110	51.938	18.3679	35.153	1.51485	0.00429723	0.0217083	up
HORVU.MOREX.r3.7HG0736940	142640	65717.3	104179	1.11804	0.00271513	0.0154228	up
HORVU.MOREX.r3.7HG0738140	1987.97	4.36509	996.168	8.81152	2.27635e-10	2.18272e-08	up
HORVU.MOREX.r3.7HG0739200	412.818	183.243	298.031	1.17466	0.000262984	0.00260186	up
HORVU.MOREX.r3.7HG0739400	187.809	60.6549	124.232	1.63406	0.0110821	0.0441834	up
HORVU.MOREX.r3.7HG0742200	2915.94	828.433	1872.19	1.81623	8.78631e-05	0.00110983	up
HORVU.MOREX.r3.7HG0742210	375.089	91.6769	233.383	2.03313	8.23158e-05	0.00105406	up
HORVU.MOREX.r3.7HG0743470	267.412	129.275	198.344	1.04772	0.00851418	0.0364115	up
HORVU.MOREX.r3.7HG0744120	252.055	117.752	184.903	1.09469	0.00251583	0.01454	up
HORVU.MOREX.r3.7HG0744250	339.569	139.219	239.394	1.28058	0.000145649	0.00163557	up
HORVU.MOREX.r3.7HG0744890	77.1467	7.5705	42.3586	3.35476	4.91705e-05	0.000687125	up
HORVU.MOREX.r3.7HG0746380	7956.87	3533.48	5745.18	1.17115	0.00933081	0.0390305	up
HORVU.MOREX.r3.7HG0746960	130.948	0.603552	65.7759	7.70837	4.90963e-07	1.51523e-05	up
HORVU.MOREX.r3.7HG0746990	470.362	32.2521	251.307	3.86837	5.91583e-06	0.000123214	up
HORVU.MOREX.r3.7HG0747100	137.969	0.944888	69.457	7.17536	1.2229e-07	4.81765e-06	up
HORVU.MOREX.r3.7HG0747140	560.838	2.90716	281.873	7.59388	1.54768e-07	5.82617e-06	up
HORVU.MOREX.r3.7HG0747600	1053.62	239.272	646.446	2.1409	8.14735e-06	0.000159454	up
HORVU.MOREX.r3.7HG0747690	9109.13	1023.38	5066.25	3.1543	8.06775e-14	1.64001e-11	up
HORVU.MOREX.r3.7HG0748380	2312.65	1089.37	1701.01	1.08574	0.00649048	0.0296891	up
HORVU.MOREX.r3.7HG0748520	1620.42	677.274	1148.85	1.25883	6.87541e-08	2.99493e-06	up
HORVU.MOREX.r3.7HG0748900	1439.31	10.8142	725.062	7.05493	1.26789e-07	4.95647e-06	up
HORVU.MOREX.r3.7HG0751470	173.89	50.0217	111.956	1.79817	1.98628e-11	2.42263e-09	up
HORVU.MOREX.r3.7HG0751760	143648	65314.9	104482	1.13706	0.00238429	0.013917	up
HORVU.MOREX.r3.7HG0752010	141.477	25.7651	83.6212	2.46305	9.59183e-05	0.00118892	up
HORVU.MOREX.r3.7HG0752030	116.867	25.2636	71.0651	2.21575	0.00178573	0.011223	up
HORVU.MOREX.r3.7HG0752040	140.687	28.0668	84.3767	2.3327	0.000309696	0.00296027	up
HORVU.MOREX.r3.UnG0752990	179.048	25.4331	102.241	2.82189	0.000774157	0.00605482	up
HORVU.MOREX.r3.UnG0753000	167.103	36.6402	101.872	2.19501	0.00975314	0.0401991	up
HORVU.MOREX.r3.UnG0753060	180.278	21.4228	100.851	3.08027	0.000554715	0.00465076	up
HORVU.MOREX.r3.UnG0753070	167.477	35.6591	101.568	2.23734	0.0103515	0.0419036	up
HORVU.MOREX.r3.UnG0753150	182.662	88.0861	135.374	1.05555	0.00609809	0.0282932	up
HORVU.MOREX.r3.UnG0753310	465.171	173.403	319.287	1.42337	1.49954e-09	1.17241e-07	up
HORVU.MOREX.r3.UnG0754650	203.885	73.4946	138.69	1.47164	9.33826e-05	0.00116411	up
HORVU.MOREX.r3.UnG0755570	332.023	121.708	226.866	1.44776	6.12704e-05	0.000824474	up
HORVU.MOREX.r3.UnG0756180	200.378	75.7352	138.057	1.40466	0.000151025	0.00167822	up
HORVU.MOREX.r3.UnG0758820	329.061	119.048	224.054	1.46884	0.00780602	0.0341924	up
HORVU.MOREX.r3.UnG0761070	86.8135	20.0431	53.4283	2.11475	4.34746e-05	0.000625886	up
HORVU.MOREX.r3.UnG0761720	232.465	54.4603	143.462	2.09431	2.28554e-07	8.08476e-06	up
HORVU.MOREX.r3.UnG0762410	194.169	72.9368	133.553	1.41342	7.41806e-05	0.000968286	up
HORVU.MOREX.r3.UnG0764310	214.952	75.9593	145.456	1.50258	2.02691e-05	0.000335894	up
HORVU.MOREX.r3.UnG0766370	343	117.02	230.01	1.55242	6.64733e-05	0.000882182	up
HORVU.MOREX.r3.UnG0767200	210.614	68.0692	139.342	1.63016	3.01626e-06	7.04225e-05	up
HORVU.MOREX.r3.UnG0768700	330.627	112.12	221.374	1.56025	6.9922e-06	0.000140933	up
HORVU.MOREX.r3.UnG0769130	139.195	4.5691	71.8822	4.98106	5.51902e-10	4.83581e-08	up
HORVU.MOREX.r3.UnG0770100	333.781	113.889	223.835	1.55225	1.09243e-05	0.000202866	up
HORVU.MOREX.r3.UnG0770630	202.858	75.8887	139.373	1.4184	5.40935e-05	0.000742313	up
HORVU.MOREX.r3.UnG0772370	331.82	117.67	224.745	1.49599	1.488e-05	0.000261576	up
HORVU.MOREX.r3.UnG0774100	355.031	123.003	239.017	1.52828	5.48494e-07	1.67582e-05	up
HORVU.MOREX.r3.UnG0774980	315.944	109.073	212.509	1.53423	1.91495e-06	4.7627e-05	up
HORVU.MOREX.r3.UnG0776320	342.198	126.059	234.129	1.4402	1.53207e-05	0.000266947	up
HORVU.MOREX.r3.UnG0777470	333.614	118.155	225.884	1.49769	6.27486e-06	0.000129105	up
HORVU.MOREX.r3.UnG0778560	329.716	111.022	220.369	1.56982	7.93099e-07	2.28143e-05	up
HORVU.MOREX.r3.UnG0779140	197.635	74.3632	135.999	1.41281	9.44704e-05	0.00117575	up
HORVU.MOREX.r3.UnG0779900	204.931	75.9974	140.464	1.43169	0.000114887	0.00136415	up
HORVU.MOREX.r3.UnG0780110	208.136	87.4295	147.783	1.25201	0.00114399	0.00802605	up
HORVU.MOREX.r3.UnG0781220	336.448	108.03	222.239	1.63983	6.71056e-07	1.97508e-05	up
HORVU.MOREX.r3.UnG0781940	200.45	74.7512	137.601	1.42155	0.000130916	0.00151208	up
HORVU.MOREX.r3.UnG0782700	200.984	70.6835	135.834	1.50513	1.29953e-05	0.000232816	up
HORVU.MOREX.r3.UnG0783910	119.517	26.9674	73.2423	2.14163	5.83904e-06	0.000121781	up
HORVU.MOREX.r3.UnG0784810	322.862	126.433	224.648	1.35213	2.71029e-05	0.000425552	up
HORVU.MOREX.r3.UnG0785150	342.852	121.59	232.221	1.4954	3.38321e-06	7.69857e-05	up
HORVU.MOREX.r3.UnG0785920	322.686	120.239	221.462	1.42428	4.86074e-05	0.000683012	up
HORVU.MOREX.r3.UnG0788070	202.946	71.5302	137.238	1.50632	0.000115259	0.00136644	up
HORVU.MOREX.r3.UnG0788400	188.076	67.1146	127.596	1.48749	3.51906e-05	0.000525481	up
HORVU.MOREX.r3.UnG0791680	324.595	116.335	220.465	1.48103	3.79063e-06	8.42448e-05	up
HORVU.MOREX.r3.UnG0791940	217.388	72.9596	145.174	1.57662	0.000252759	0.00252197	up
HORVU.MOREX.r3.UnG0795250	331.985	117.908	224.946	1.49388	8.36922e-06	0.000163168	up
HORVU.MOREX.r3.UnG0795730	43.1563	4.79983	23.9781	3.19741	0.00949877	0.0395047	up
HORVU.MOREX.r3.UnG0796190	335.983	134.846	235.415	1.31605	1.24003e-05	0.000223733	up
HORVU.MOREX.r3.UnG0796930	197.916	76.5647	137.241	1.37156	2.5075e-05	0.000398638	up
HORVU.MOREX.r3.UnG0797120	326.113	116.088	221.1	1.48948	5.57371e-06	0.000117048	up
HORVU.MOREX.r3.UnG0798420	197.942	75.882	136.912	1.38273	0.000310567	0.00296123	up
HORVU.MOREX.r3.UnG0798910	211.405	73.8407	142.623	1.51748	2.00344e-05	0.000333091	up
HORVU.MOREX.r3.UnG0801400	127.201	34.9184	81.0599	1.87086	9.93035e-07	2.76274e-05	up
HORVU.MOREX.r3.UnG0804260	194.532	69.3668	131.949	1.49018	2.84227e-05	0.00044308	up
HORVU.MOREX.r3.UnG0805090	197.881	82.9082	140.394	1.25579	0.00019294	0.00204987	up
HORVU.MOREX.r3.UnG0806030	193.464	79.4831	136.473	1.28458	0.00110125	0.00782372	up
HORVU.MOREX.r3.UnG0806380	231.603	87.7023	159.653	1.40003	5.13719e-05	0.000710722	up
HORVU.MOREX.r3.UnG0807030	337.325	123.179	230.252	1.45439	0.000207555	0.0021659	up
HORVU.MOREX.r3.UnG0807670	312.142	117.472	214.807	1.41141	0.000203346	0.00212634	up
HORVU.MOREX.r3.UnG0808100	199.334	62.9966	131.165	1.66465	1.83823e-05	0.000308533	up
HORVU.MOREX.r3.UnG0808280	194.537	73.0312	133.784	1.41171	5.20971e-05	0.000718149	up
HORVU.MOREX.r3.UnG0809060	207.302	77.3151	142.309	1.42131	0.000333165	0.00313135	up
HORVU.MOREX.r3.UnG0809380	342.372	120.618	231.495	1.50569	0.000126988	0.00147904	up
HORVU.MOREX.r3.UnG0809500	205.575	78.4381	142.007	1.3898	0.000289512	0.0028007	up
HORVU.MOREX.r3.UnG0810670	272.899	81.4457	177.172	1.74483	8.621e-07	2.44759e-05	up
HORVU.MOREX.r3.UnG0810990	318.632	111.701	215.167	1.51136	6.42869e-06	0.000131796	up
HORVU.MOREX.r3.UnG0811430	107.281	45.5754	76.4281	1.23764	0.00891257	0.0377029	up
HORVU.MOREX.r3.UnG0811900	231.573	91.6858	161.63	1.33869	1.88619e-05	0.000315662	up
HORVU.MOREX.r3.UnG0811990	246.437	82.9797	164.708	1.56989	4.60637e-07	1.43617e-05	up
HORVU.MOREX.r3.UnG0812290	245.965	90.1146	168.04	1.45003	6.93745e-07	2.03401e-05	up
HORVU.MOREX.r3.UnG0813330	208.747	74.3371	141.542	1.49056	2.2424e-05	0.000362541	up
HORVU.MOREX.r3.UnG0816490	339.077	114.327	226.702	1.57057	2.67591e-06	6.36456e-05	up
HORVU.MOREX.r3.1HG0000410	4.68895	34.8981	19.7935	-2.84815	0.0091484	0.0384803	down
HORVU.MOREX.r3.1HG0000450	4.10451	34.2946	19.1995	-3.00992	0.00605376	0.0281561	down
HORVU.MOREX.r3.1HG0001760	72.1025	380.981	226.542	-2.39672	0.00900491	0.0379881	down
HORVU.MOREX.r3.1HG0002040	752.695	2409.07	1580.88	-1.67671	2.602e-08	1.30132e-06	down
HORVU.MOREX.r3.1HG0002080	166.301	367.09	266.696	-1.13533	0.00154908	0.0100389	down
HORVU.MOREX.r3.1HG0002100	31.0877	184.12	107.604	-2.5573	0.0101861	0.0414349	down
HORVU.MOREX.r3.1HG0002320	23.1999	59.9441	41.572	-1.36085	0.0101195	0.0411882	down
HORVU.MOREX.r3.1HG0002450	11.7608	152.232	81.9962	-3.68355	1.14586e-05	0.000210899	down
HORVU.MOREX.r3.1HG0002960	17.502	274.68	146.091	-3.94828	3.31694e-06	7.55905e-05	down
HORVU.MOREX.r3.1HG0003050	2249.17	10961.8	6605.49	-2.28476	0.000287122	0.00278689	down
HORVU.MOREX.r3.1HG0003210	66.0856	149.923	108.005	-1.16758	0.000108487	0.0013075	down
HORVU.MOREX.r3.1HG0003290	25.2493	79.8016	52.5255	-1.64539	0.00722076	0.032269	down
HORVU.MOREX.r3.1HG0004340	12.3599	49.1162	30.738	-1.96264	0.00983055	0.040398	down
HORVU.MOREX.r3.1HG0004350	28.1727	94.7498	61.4612	-1.73	0.00102295	0.0073896	down
HORVU.MOREX.r3.1HG0004410	7.80556	31.8424	19.824	-1.99742	0.00333857	0.0179922	down
HORVU.MOREX.r3.1HG0004490	6.17629	28.7093	17.4428	-2.17593	0.00249427	0.0144318	down
HORVU.MOREX.r3.1HG0004730	34.6751	109.91	72.2927	-1.66499	0.000694179	0.00555854	down
HORVU.MOREX.r3.1HG0005580	7889.53	18586.5	13238	-1.23623	0.000238477	0.00241071	down
HORVU.MOREX.r3.1HG0005750	115.704	275.461	195.582	-1.25726	9.93772e-05	0.00122383	down
HORVU.MOREX.r3.1HG0007740	21.1387	68.9327	45.0357	-1.68579	0.00546329	0.0261353	down
HORVU.MOREX.r3.1HG0010530	423.093	927.301	675.197	-1.12974	0.0110229	0.0440166	down
HORVU.MOREX.r3.1HG0011190	28.8336	68.6548	48.7442	-1.23888	0.00214439	0.012841	down
HORVU.MOREX.r3.1HG0012340	21.2208	69.2716	45.2462	-1.69568	0.00855632	0.0365507	down
HORVU.MOREX.r3.1HG0012730	123.823	280.429	202.126	-1.18945	0.00915188	0.0384803	down
HORVU.MOREX.r3.1HG0013800	217.966	570.743	394.355	-1.38617	0.00498629	0.0243034	down
HORVU.MOREX.r3.1HG0013820	221.436	648.187	434.812	-1.5481	4.64879e-06	0.000100106	down
HORVU.MOREX.r3.1HG0016110	162.127	333.883	248.005	-1.04133	1.3227e-05	0.000236135	down
HORVU.MOREX.r3.1HG0016590	3.24066	35.1607	19.2007	-3.42885	0.000680557	0.00546381	down
HORVU.MOREX.r3.1HG0016730	27.3345	69.5655	48.45	-1.33962	0.00231436	0.013613	down
HORVU.MOREX.r3.1HG0016760	271.654	572.856	422.255	-1.07891	1.29772e-05	0.000232765	down
HORVU.MOREX.r3.1HG0016790	345.06	1192.6	768.828	-1.78762	0.00841243	0.0361081	down
HORVU.MOREX.r3.1HG0017280	222.752	1690.57	956.664	-2.9213	4.38726e-06	9.54997e-05	down
HORVU.MOREX.r3.1HG0017760	205.092	437.988	321.54	-1.10044	0.00198644	0.0120947	down
HORVU.MOREX.r3.1HG0018050	59.2054	289.33	174.268	-2.28562	8.49269e-05	0.00108442	down
HORVU.MOREX.r3.1HG0018240	69.9127	378.339	224.126	-2.42955	7.96573e-05	0.00102704	down
HORVU.MOREX.r3.1HG0018510	876.323	3022.2	1949.26	-1.78626	7.60343e-05	0.00098994	down
HORVU.MOREX.r3.1HG0020440	9.61418	105.681	57.6474	-3.45033	5.19238e-05	0.000716408	down
HORVU.MOREX.r3.1HG0021090	15.1791	36.1887	25.6839	-1.26349	0.00556466	0.0264625	down
HORVU.MOREX.r3.1HG0021350	36.5045	141.796	89.1504	-1.95138	0.000287905	0.00279046	down
HORVU.MOREX.r3.1HG0021360	18.5797	73.1468	45.8632	-1.94498	9.38864e-06	0.000179148	down
HORVU.MOREX.r3.1HG0021960	225.667	945.575	585.621	-2.06631	4.85584e-08	2.22988e-06	down
HORVU.MOREX.r3.1HG0022400	18.9802	54.3764	36.6783	-1.51717	0.0011025	0.00782528	down
HORVU.MOREX.r3.1HG0022430	18.5154	51.614	35.0647	-1.47178	0.00118831	0.00824623	down
HORVU.MOREX.r3.1HG0023970	707.92	1779.9	1243.91	-1.32907	0.000535936	0.00454443	down
HORVU.MOREX.r3.1HG0024030	75.3069	170.066	122.687	-1.17426	9.47012e-05	0.00117766	down
HORVU.MOREX.r3.1HG0024380	57.755	250.25	154.002	-2.10778	3.88641e-05	0.000569185	down
HORVU.MOREX.r3.1HG0024730	164.901	350.123	257.512	-1.08463	0.000237673	0.00241071	down
HORVU.MOREX.r3.1HG0025900	47.4911	103.314	75.4028	-1.1386	0.0124213	0.0481807	down
HORVU.MOREX.r3.1HG0026010	71.9122	207.849	139.881	-1.5239	0.000812922	0.00625003	down
HORVU.MOREX.r3.1HG0026750	70.9242	145.835	108.38	-1.04136	0.000455743	0.00401169	down
HORVU.MOREX.r3.1HG0027000	80.4996	814.06	447.28	-3.34206	1.09681e-17	5.97215e-15	down
HORVU.MOREX.r3.1HG0027200	456.97	1129.28	793.123	-1.307	0.00118186	0.00822003	down
HORVU.MOREX.r3.1HG0027850	880.074	2199.39	1539.73	-1.32041	0.00301282	0.0167396	down
HORVU.MOREX.r3.1HG0027940	82.2605	291.186	186.723	-1.82072	0.000108877	0.00131117	down
HORVU.MOREX.r3.1HG0029730	2853.03	7193.72	5023.37	-1.3342	0.00227886	0.0134336	down
HORVU.MOREX.r3.1HG0030320	78.5054	201.793	140.149	-1.37087	0.000290622	0.00280787	down
HORVU.MOREX.r3.1HG0031380	73.4611	367.442	220.452	-2.317	8.87694e-05	0.00111783	down
HORVU.MOREX.r3.1HG0032470	316.412	959.179	637.796	-1.59664	4.51692e-05	0.000644803	down
HORVU.MOREX.r3.1HG0038750	114.811	722.88	418.845	-2.65027	0.000140792	0.00159237	down
HORVU.MOREX.r3.1HG0039240	685.792	1457.7	1071.75	-1.08825	0.000355356	0.00329949	down
HORVU.MOREX.r3.1HG0039670	126.6	305.814	216.207	-1.26884	0.000350284	0.00326885	down
HORVU.MOREX.r3.1HG0041630	163.014	622.173	392.593	-1.9376	1.51003e-06	3.97616e-05	down
HORVU.MOREX.r3.1HG0043530	43.2578	241.654	142.456	-2.48963	4.00288e-09	2.66497e-07	down
HORVU.MOREX.r3.1HG0044070	218.051	499.145	358.598	-1.20014	0.000244689	0.00245268	down
HORVU.MOREX.r3.1HG0044490	18.1729	100.547	59.3599	-2.45256	8.33324e-05	0.00106584	down
HORVU.MOREX.r3.1HG0046650	3412.08	7045.83	5228.95	-1.04633	8.92285e-06	0.0001722	down
HORVU.MOREX.r3.1HG0048880	3781.81	10749.8	7265.78	-1.50715	0.00100747	0.00731421	down
HORVU.MOREX.r3.1HG0049410	24.6856	171.398	98.0419	-2.77384	1.89261e-06	4.71484e-05	down
HORVU.MOREX.r3.1HG0049480	246.126	799.28	522.703	-1.6986	1.7592e-05	0.000296691	down
HORVU.MOREX.r3.1HG0051180	49.4223	153.014	101.218	-1.63223	9.30392e-07	2.62681e-05	down
HORVU.MOREX.r3.1HG0051380	32.4898	142.879	87.6845	-2.15225	2.63904e-08	1.31486e-06	down
HORVU.MOREX.r3.1HG0051580	1171.68	3158.78	2165.23	-1.43147	0.00124475	0.0085588	down
HORVU.MOREX.r3.1HG0052100	7.61116	72.8138	40.2125	-3.21478	0.000301861	0.00289162	down
HORVU.MOREX.r3.1HG0052250	53.1917	288.033	170.612	-2.43208	1.59976e-07	5.99262e-06	down
HORVU.MOREX.r3.1HG0053170	946.439	1941.85	1444.14	-1.03714	0.00605022	0.0281482	down
HORVU.MOREX.r3.1HG0053590	453.264	1083.25	768.259	-1.25679	4.31334e-07	1.37288e-05	down
HORVU.MOREX.r3.1HG0053610	313.64	729.691	521.666	-1.22076	0.000360863	0.00332631	down
HORVU.MOREX.r3.1HG0054020	406.697	1656.75	1031.73	-2.02493	0.000447449	0.00395467	down
HORVU.MOREX.r3.1HG0054580	14.4707	65.5744	40.0226	-2.16316	0.000110632	0.0013229	down
HORVU.MOREX.r3.1HG0054950	258.869	1358.21	808.538	-2.38902	5.84432e-10	5.01156e-08	down
HORVU.MOREX.r3.1HG0055040	46.047	137.719	91.8831	-1.5868	0.000100013	0.00122671	down
HORVU.MOREX.r3.1HG0055480	28.5452	67.6328	48.089	-1.25589	0.00183332	0.0114457	down
HORVU.MOREX.r3.1HG0055890	339.162	1577.35	958.254	-2.22049	3.79333e-11	4.31591e-09	down
HORVU.MOREX.r3.1HG0056240	341.137	925.503	633.32	-1.44268	9.52227e-07	2.6736e-05	down
HORVU.MOREX.r3.1HG0056410	1438.4	3021.12	2229.76	-1.07102	0.00254242	0.0146658	down
HORVU.MOREX.r3.1HG0056490	45.3504	364.15	204.75	-2.99616	4.84756e-09	3.06663e-07	down
HORVU.MOREX.r3.1HG0056570	26.9187	1177.14	602.031	-5.44983	3.91528e-22	4.59172e-19	down
HORVU.MOREX.r3.1HG0056620	38.5972	943.083	490.84	-4.59798	3.2576e-09	2.20735e-07	down
HORVU.MOREX.r3.1HG0056880	27.8948	248.053	137.974	-3.16073	6.24752e-05	0.000837728	down
HORVU.MOREX.r3.1HG0057470	566.416	1236.33	901.372	-1.12731	2.98993e-05	0.000458939	down
HORVU.MOREX.r3.1HG0057820	17.0341	44.627	30.8306	-1.4154	0.00430478	0.0217219	down
HORVU.MOREX.r3.1HG0057960	17.7964	89.2853	53.5408	-2.30469	0.000223571	0.00229687	down
HORVU.MOREX.r3.1HG0058140	29.3299	116.436	72.883	-1.96676	0.000456796	0.00401864	down
HORVU.MOREX.r3.1HG0058240	396.372	1615.49	1005.93	-2.02889	3.23861e-06	7.43612e-05	down
HORVU.MOREX.r3.1HG0058340	475.983	1255.22	865.6	-1.40149	3.69653e-05	0.000548756	down
HORVU.MOREX.r3.1HG0058680	12.2464	48.3885	30.3175	-1.95227	0.000132614	0.00152822	down
HORVU.MOREX.r3.1HG0059150	33.2028	140.044	86.6234	-2.07815	0.00061027	0.00502114	down
HORVU.MOREX.r3.1HG0059170	36.7693	246.717	141.743	-2.74435	0.00112784	0.00795331	down
HORVU.MOREX.r3.1HG0059740	24.3659	110.946	67.6561	-2.17567	1.30531e-06	3.50365e-05	down
HORVU.MOREX.r3.1HG0059850	258.53	557.427	407.978	-1.1082	3.46982e-06	7.8488e-05	down
HORVU.MOREX.r3.1HG0062140	96.9417	599.889	348.415	-2.62918	4.65537e-07	1.44848e-05	down
HORVU.MOREX.r3.1HG0063750	128.33	319.108	223.719	-1.30635	0.000409036	0.00366833	down
HORVU.MOREX.r3.1HG0063810	44.397	132.141	88.2691	-1.58647	4.82936e-05	0.000679857	down
HORVU.MOREX.r3.1HG0064540	92.9776	215.814	154.396	-1.21154	0.00196309	0.0119861	down
HORVU.MOREX.r3.1HG0064600	390.631	792.381	591.506	-1.01987	0.0108677	0.0435882	down
HORVU.MOREX.r3.1HG0064800	1.16441	44.8045	22.9845	-5.10829	3.20409e-08	1.541e-06	down
HORVU.MOREX.r3.1HG0064900	287.446	1016.34	651.891	-1.82488	3.43943e-09	2.32025e-07	down
HORVU.MOREX.r3.1HG0064910	51.3681	966.223	508.795	-4.2252	2.30687e-12	3.72262e-10	down
HORVU.MOREX.r3.1HG0065610	49.0514	105.323	77.1872	-1.09416	0.000736758	0.00581699	down
HORVU.MOREX.r3.1HG0065960	2.08966	78.9019	40.4958	-5.2853	8.26825e-12	1.11555e-09	down
HORVU.MOREX.r3.1HG0066110	16.4616	57.2654	36.8635	-1.76965	0.00321564	0.0175342	down
HORVU.MOREX.r3.1HG0066390	85.4876	256.599	171.043	-1.59606	0.00149881	0.00984529	down
HORVU.MOREX.r3.1HG0066600	68.6134	140.089	104.351	-1.0208	0.00524325	0.025289	down
HORVU.MOREX.r3.1HG0066850	18.7741	56.0377	37.4059	-1.57567	0.00551124	0.0262585	down
HORVU.MOREX.r3.1HG0067020	310.511	826.023	568.267	-1.40914	0.00223843	0.0132378	down
HORVU.MOREX.r3.1HG0067200	71.6925	187.829	129.761	-1.38147	2.14985e-06	5.26955e-05	down
HORVU.MOREX.r3.1HG0067230	6867.63	14123.6	10495.6	-1.04015	2.60333e-08	1.30132e-06	down
HORVU.MOREX.r3.1HG0067250	432.584	1261.83	847.207	-1.54373	0.000364929	0.00334766	down
HORVU.MOREX.r3.1HG0067700	924.077	2081.28	1502.68	-1.17075	6.75309e-09	4.08562e-07	down
HORVU.MOREX.r3.1HG0067930	221.539	830.027	525.783	-1.90282	0.00112662	0.0079484	down
HORVU.MOREX.r3.1HG0069100	32.5243	95.8991	64.2117	-1.58915	0.000377402	0.0034372	down
HORVU.MOREX.r3.1HG0069460	34.9412	83.9358	59.4385	-1.25521	0.0120827	0.0473287	down
HORVU.MOREX.r3.1HG0069570	59.5075	191.388	125.448	-1.68884	2.21148e-07	7.85928e-06	down
HORVU.MOREX.r3.1HG0069580	80.2992	254.505	167.402	-1.65781	9.62925e-09	5.56089e-07	down
HORVU.MOREX.r3.1HG0069660	12.7144	66.486	39.6002	-2.44279	0.000783232	0.00609553	down
HORVU.MOREX.r3.1HG0069760	37.08	80.4781	58.779	-1.11341	0.00785697	0.034392	down
HORVU.MOREX.r3.1HG0070000	58.7331	190.665	124.699	-1.70469	6.13763e-06	0.000126858	down
HORVU.MOREX.r3.1HG0070150	229.726	564.847	397.286	-1.29616	1.15887e-05	0.000212357	down
HORVU.MOREX.r3.1HG0070340	107.058	286.164	196.611	-1.41337	3.07739e-06	7.13888e-05	down
HORVU.MOREX.r3.1HG0070670	424.151	897.243	660.697	-1.08368	0.00157783	0.0101672	down
HORVU.MOREX.r3.1HG0070730	72.0793	531.816	301.947	-2.87741	4.95833e-09	3.12375e-07	down
HORVU.MOREX.r3.1HG0071050	1738.97	6965.64	4352.3	-2.00231	6.00731e-09	3.6635e-07	down
HORVU.MOREX.r3.1HG0072410	96.656	372.38	234.518	-1.93837	6.41325e-06	0.000131774	down
HORVU.MOREX.r3.1HG0072750	1415.61	3332.42	2374.02	-1.23564	0.00022315	0.0022941	down
HORVU.MOREX.r3.1HG0073130	271.89	4459.3	2365.6	-4.0345	8.01266e-11	8.60289e-09	down
HORVU.MOREX.r3.1HG0073260	49.222	317.063	183.143	-2.70375	9.27011e-09	5.39435e-07	down
HORVU.MOREX.r3.1HG0073670	5.84442	179.359	92.6019	-4.88756	1.28442e-07	5.00826e-06	down
HORVU.MOREX.r3.1HG0073940	71.4967	227.202	149.349	-1.67739	2.49134e-10	2.35919e-08	down
HORVU.MOREX.r3.1HG0074040	37.5733	87.5616	62.5675	-1.21869	0.000944938	0.00699006	down
HORVU.MOREX.r3.1HG0074140	26.0594	82.669	54.3642	-1.66383	0.00132989	0.00896752	down
HORVU.MOREX.r3.1HG0074210	107.027	266.28	186.653	-1.30841	0.00530818	0.0255214	down
HORVU.MOREX.r3.1HG0074280	760.555	2244.85	1502.7	-1.56312	3.31422e-05	0.000500283	down
HORVU.MOREX.r3.1HG0074300	634.913	3473.91	2054.41	-2.45219	4.46962e-09	2.87527e-07	down
HORVU.MOREX.r3.1HG0074350	93.2515	347.584	220.418	-1.9009	2.45169e-06	5.90496e-05	down
HORVU.MOREX.r3.1HG0074620	153.897	602.193	378.045	-1.96441	0.00218712	0.0129949	down
HORVU.MOREX.r3.1HG0074910	2.43047	36.6408	19.5356	-4.07716	1.34453e-05	0.000239191	down
HORVU.MOREX.r3.1HG0074980	182.254	554.464	368.359	-1.60426	0.00118664	0.00824523	down
HORVU.MOREX.r3.1HG0076630	32.971	125.59	79.2803	-1.92171	8.06194e-05	0.00103679	down
HORVU.MOREX.r3.1HG0076800	334.756	1186.85	760.804	-1.82423	0.000250315	0.00250086	down
HORVU.MOREX.r3.1HG0077230	53.3938	159.068	106.231	-1.58191	1.29531e-07	5.03782e-06	down
HORVU.MOREX.r3.1HG0077550	141.54	299.893	220.716	-1.08956	6.66808e-06	0.000136054	down
HORVU.MOREX.r3.1HG0077700	109.109	372.7	240.904	-1.77597	4.87958e-13	8.85644e-11	down
HORVU.MOREX.r3.1HG0079050	110.321	224.918	167.619	-1.02622	0.00102002	0.00737725	down
HORVU.MOREX.r3.1HG0079750	38.4685	134.932	86.7	-1.79782	0.000618687	0.00506579	down
HORVU.MOREX.r3.1HG0079910	523.754	1053.67	788.714	-1.00849	1.77762e-06	4.53203e-05	down
HORVU.MOREX.r3.1HG0079940	40.8409	189.488	115.164	-2.20677	0.000138758	0.00157992	down
HORVU.MOREX.r3.1HG0080310	11.5485	59.4176	35.483	-2.36419	1.49515e-05	0.000262054	down
HORVU.MOREX.r3.1HG0080620	163.287	373.607	268.447	-1.18762	0.00287672	0.0161245	down
HORVU.MOREX.r3.1HG0080800	17.7455	159.893	88.8194	-3.15333	8.73974e-05	0.00110578	down
HORVU.MOREX.r3.1HG0081080	83.1319	221.54	152.336	-1.42076	1.73352e-07	6.38387e-06	down
HORVU.MOREX.r3.1HG0081110	239.901	562.504	401.202	-1.2272	0.0037753	0.0196445	down
HORVU.MOREX.r3.1HG0081410	317.937	732.706	525.322	-1.20418	0.000621961	0.00508714	down
HORVU.MOREX.r3.1HG0083580	31.5869	119.528	75.5576	-1.93274	2.91247e-07	9.87117e-06	down
HORVU.MOREX.r3.1HG0083640	12.3285	52.5275	32.428	-2.0828	0.001701	0.0108101	down
HORVU.MOREX.r3.1HG0083720	318.924	1760.11	1039.52	-2.46269	0.00048119	0.00418018	down
HORVU.MOREX.r3.1HG0083730	24.161	116.042	70.1016	-2.24555	0.00199492	0.0121367	down
HORVU.MOREX.r3.1HG0083840	85.1649	217.387	151.276	-1.34541	0.00149848	0.00984529	down
HORVU.MOREX.r3.1HG0083950	21.3733	48.5103	34.9418	-1.17997	0.00981304	0.0403478	down
HORVU.MOREX.r3.1HG0084690	4.09715	53.7847	28.9409	-3.83252	2.36392e-05	0.000379372	down
HORVU.MOREX.r3.1HG0085140	31.5362	120.867	76.2015	-1.92746	1.26503e-09	9.9416e-08	down
HORVU.MOREX.r3.1HG0085950	96.181	569.65	332.915	-2.57239	6.2912e-15	1.77622e-12	down
HORVU.MOREX.r3.1HG0086460	250.467	665.226	457.847	-1.41136	2.10301e-07	7.50877e-06	down
HORVU.MOREX.r3.1HG0087620	1205.59	5545.63	3375.61	-2.20121	0.000148911	0.00165836	down
HORVU.MOREX.r3.1HG0087810	5.30186	71.0393	38.1706	-3.70694	3.01291e-07	1.01851e-05	down
HORVU.MOREX.r3.1HG0088960	1260.32	4237.66	2748.99	-1.74979	5.93613e-06	0.0001233	down
HORVU.MOREX.r3.1HG0089480	463.649	2308.44	1386.04	-2.31444	7.6884e-05	0.000999296	down
HORVU.MOREX.r3.1HG0089650	1.67562	468.98	235.328	-8.38489	1.61122e-20	1.44498e-17	down
HORVU.MOREX.r3.1HG0089660	179.766	1983.18	1081.48	-3.46572	0.00193282	0.0118847	down
HORVU.MOREX.r3.1HG0089710	83.7439	651.214	367.479	-2.97047	3.66829e-06	8.18839e-05	down
HORVU.MOREX.r3.1HG0089740	137.222	1131.63	634.428	-3.05019	4.30343e-06	9.38629e-05	down
HORVU.MOREX.r3.1HG0090650	134.711	320.965	227.838	-1.25787	0.000105938	0.00128388	down
HORVU.MOREX.r3.1HG0091340	153.421	599.954	376.687	-1.97429	2.18862e-09	1.57518e-07	down
HORVU.MOREX.r3.1HG0091740	78.0931	161.329	119.711	-1.05491	0.000243589	0.00244648	down
HORVU.MOREX.r3.1HG0092010	363.987	796.971	580.479	-1.12836	1.99095e-05	0.000331737	down
HORVU.MOREX.r3.1HG0092730	2519.42	5933.39	4226.4	-1.23614	1.43594e-12	2.40576e-10	down
HORVU.MOREX.r3.1HG0093250	5.35268	53.217	29.2848	-3.32385	6.40658e-09	3.89142e-07	down
HORVU.MOREX.r3.1HG0094010	21.6067	55.8368	38.7218	-1.40297	0.0110076	0.04399	down
HORVU.MOREX.r3.1HG0094110	244.382	672.503	458.443	-1.45683	0.00108989	0.00775607	down
HORVU.MOREX.r3.1HG0094200	22.345	50.0105	36.1777	-1.14959	0.00569126	0.0268884	down
HORVU.MOREX.r3.1HG0095410	42.6616	110.756	76.7086	-1.38488	0.000862232	0.00651417	down
HORVU.MOREX.r3.2HG0095520	26.5528	75.1122	50.8325	-1.48959	0.00195741	0.0119854	down
HORVU.MOREX.r3.2HG0096390	7.56645	101.811	54.6887	-3.71542	0.000327645	0.00309688	down
HORVU.MOREX.r3.2HG0097390	341.31	884.831	613.07	-1.37459	0.00305061	0.0168697	down
HORVU.MOREX.r3.2HG0097620	1079.68	2236.01	1657.84	-1.05122	0.000747247	0.00588457	down
HORVU.MOREX.r3.2HG0097810	9.37507	139.175	74.2753	-3.83775	3.9922e-11	4.50853e-09	down
HORVU.MOREX.r3.2HG0099160	7.86532	58.3436	33.1045	-2.88983	7.96919e-05	0.00102704	down
HORVU.MOREX.r3.2HG0099600	2.03884	73.426	37.7324	-5.05692	4.66835e-08	2.15026e-06	down
HORVU.MOREX.r3.2HG0099620	25.3908	357.928	191.66	-3.81095	0.00466461	0.0231199	down
HORVU.MOREX.r3.2HG0100080	20.472	308.269	164.37	-3.93187	2.02586e-16	8.34762e-14	down
HORVU.MOREX.r3.2HG0100180	29.0788	235.176	132.128	-3.01399	1.03576e-20	1.05274e-17	down
HORVU.MOREX.r3.2HG0101810	74.3443	276.457	175.4	-1.89354	0.00118134	0.00822003	down
HORVU.MOREX.r3.2HG0102150	30.8277	103.089	66.9583	-1.74171	0.000162243	0.0017821	down
HORVU.MOREX.r3.2HG0103930	39.8512	177.45	108.651	-2.15673	1.65047e-06	4.26493e-05	down
HORVU.MOREX.r3.2HG0104650	447.451	1188.89	818.172	-1.40911	0.000938071	0.00694938	down
HORVU.MOREX.r3.2HG0105150	366.894	1736.72	1051.81	-2.24307	1.66849e-05	0.000284539	down
HORVU.MOREX.r3.2HG0106430	102.553	324.017	213.285	-1.66321	0.000164335	0.00180119	down
HORVU.MOREX.r3.2HG0107060	68.8906	622.204	345.547	-3.16892	4.07624e-11	4.56959e-09	down
HORVU.MOREX.r3.2HG0107680	315.159	800.271	557.715	-1.34576	0.000813873	0.00625419	down
HORVU.MOREX.r3.2HG0107820	12.0552	140.892	76.4737	-3.60849	5.85109e-10	5.01156e-08	down
HORVU.MOREX.r3.2HG0107830	1.9282	92.8805	47.4044	-5.55202	1.06383e-13	2.07939e-11	down
HORVU.MOREX.r3.2HG0108360	178.166	562.112	370.139	-1.65754	2.94711e-05	0.000454313	down
HORVU.MOREX.r3.2HG0108630	221.064	480.679	350.871	-1.12041	0.00353802	0.0187787	down
HORVU.MOREX.r3.2HG0109530	280.583	616.126	448.355	-1.1318	0.00109072	0.00775611	down
HORVU.MOREX.r3.2HG0110530	4626.66	15215	9920.82	-1.71741	1.42309e-10	1.4274e-08	down
HORVU.MOREX.r3.2HG0110920	39.9009	97.0441	68.4725	-1.29368	6.57052e-05	0.000875405	down
HORVU.MOREX.r3.2HG0111100	191.498	593.181	392.339	-1.63465	1.66797e-05	0.000284539	down
HORVU.MOREX.r3.2HG0111570	16.6604	103.085	59.8729	-2.61414	2.13813e-05	0.000349926	down
HORVU.MOREX.r3.2HG0111610	1551.78	4104.6	2828.19	-1.40284	0.000255647	0.00253915	down
HORVU.MOREX.r3.2HG0111790	50.3668	299.748	175.057	-2.55908	7.88587e-09	4.67813e-07	down
HORVU.MOREX.r3.2HG0112010	215.973	822.551	519.262	-1.92691	0.000902858	0.00675085	down
HORVU.MOREX.r3.2HG0113010	37.3492	107.52	72.4348	-1.52386	7.3282e-05	0.000957375	down
HORVU.MOREX.r3.2HG0113190	921.077	5149.61	3035.34	-2.48241	2.10387e-05	0.000345884	down
HORVU.MOREX.r3.2HG0113700	2319.48	5018.2	3668.84	-1.11384	0.00440159	0.0220818	down
HORVU.MOREX.r3.2HG0113810	850.187	6754.42	3802.3	-2.98997	2.16065e-06	5.28752e-05	down
HORVU.MOREX.r3.2HG0113820	1031.48	6956.13	3993.81	-2.75329	8.97652e-05	0.00112546	down
HORVU.MOREX.r3.2HG0113860	22.6361	264.651	143.643	-3.52995	1.70078e-09	1.30091e-07	down
HORVU.MOREX.r3.2HG0114370	45.2204	176.692	110.956	-1.9541	0.00099625	0.00727086	down
HORVU.MOREX.r3.2HG0115410	244.725	887.532	566.129	-1.86097	0.0002551	0.00253536	down
HORVU.MOREX.r3.2HG0117860	13.4332	71.1203	42.2768	-2.38046	0.0125465	0.0485246	down
HORVU.MOREX.r3.2HG0119530	11.1792	148.238	79.7086	-3.74094	4.29558e-15	1.25943e-12	down
HORVU.MOREX.r3.2HG0121110	31.5227	84.4405	57.9816	-1.41387	0.000173638	0.00188017	down
HORVU.MOREX.r3.2HG0121480	161.806	611.409	386.608	-1.91467	0.00358204	0.0189427	down
HORVU.MOREX.r3.2HG0121520	106.583	246.44	176.511	-1.20567	0.00841986	0.0361095	down
HORVU.MOREX.r3.2HG0121960	1740.23	3589.73	2664.98	-1.04524	0.00104621	0.00752832	down
HORVU.MOREX.r3.2HG0122170	95.8341	231.927	163.881	-1.2811	6.57312e-07	1.9459e-05	down
HORVU.MOREX.r3.2HG0122190	25.8874	90.0454	57.9664	-1.78143	8.38786e-06	0.000163322	down
HORVU.MOREX.r3.2HG0122400	61.4909	179.547	120.519	-1.53484	0.0123301	0.0479063	down
HORVU.MOREX.r3.2HG0122430	1326.59	2696.26	2011.42	-1.02274	0.0024629	0.0142882	down
HORVU.MOREX.r3.2HG0122510	11.943	60.8471	36.3951	-2.32219	1.6321e-05	0.000278958	down
HORVU.MOREX.r3.2HG0123910	649.717	1406.24	1027.98	-1.11343	1.75279e-07	6.40499e-06	down
HORVU.MOREX.r3.2HG0124050	44.4479	94.4078	69.4279	-1.08386	0.00203681	0.0123081	down
HORVU.MOREX.r3.2HG0124380	12.538	34.9633	23.7507	-1.50925	0.00161581	0.0103681	down
HORVU.MOREX.r3.2HG0124760	479.987	1410.99	945.489	-1.55865	1.62963e-05	0.000278848	down
HORVU.MOREX.r3.2HG0125030	65.0212	188.913	126.967	-1.53724	0.000965065	0.00709078	down
HORVU.MOREX.r3.2HG0125430	1739.83	5113.52	3426.68	-1.55529	0.000979644	0.0071737	down
HORVU.MOREX.r3.2HG0125660	169.113	438.964	304.038	-1.37852	0.000196647	0.00207767	down
HORVU.MOREX.r3.2HG0126220	113.054	275.043	194.048	-1.29084	0.00466329	0.0231199	down
HORVU.MOREX.r3.2HG0126410	363.793	978.106	670.95	-1.42529	2.31958e-07	8.1673e-06	down
HORVU.MOREX.r3.2HG0126460	128.313	274.414	201.363	-1.09712	0.00065322	0.00528329	down
HORVU.MOREX.r3.2HG0126860	28.2987	69.669	48.9838	-1.32589	0.00257396	0.0148027	down
HORVU.MOREX.r3.2HG0126960	47.3352	597.438	322.387	-3.64907	4.99992e-09	3.13699e-07	down
HORVU.MOREX.r3.2HG0127410	4447.3	11948.2	8197.77	-1.42612	9.41791e-05	0.00117308	down
HORVU.MOREX.r3.2HG0128230	9.72482	35.586	22.6554	-1.84771	0.0037006	0.0194081	down
HORVU.MOREX.r3.2HG0128530	23.7619	55.3766	39.5693	-1.21952	0.00258055	0.0148297	down
HORVU.MOREX.r3.2HG0129200	71.3472	158.524	114.935	-1.15289	0.000964227	0.00709078	down
HORVU.MOREX.r3.2HG0130920	133.223	286.08	209.652	-1.09583	0.00303622	0.016845	down
HORVU.MOREX.r3.2HG0131380	51.0077	316.422	183.715	-2.62841	2.42363e-06	5.88388e-05	down
HORVU.MOREX.r3.2HG0131570	129.241	276.322	202.781	-1.09669	0.00692951	0.0313215	down
HORVU.MOREX.r3.2HG0131740	26.1904	329.187	177.689	-3.64112	0.000167391	0.00182518	down
HORVU.MOREX.r3.2HG0132170	691.463	1910.56	1301.01	-1.4653	0.000406744	0.00365207	down
HORVU.MOREX.r3.2HG0132270	16.6559	130.424	73.54	-2.95353	1.83969e-06	4.62838e-05	down
HORVU.MOREX.r3.2HG0132590	56.4101	170.805	113.608	-1.58614	0.00023856	0.00241071	down
HORVU.MOREX.r3.2HG0133690	87.8192	188.971	138.395	-1.10608	0.000628094	0.00512906	down
HORVU.MOREX.r3.2HG0134500	3299.03	6860.27	5079.65	-1.05577	1.00861e-06	2.79588e-05	down
HORVU.MOREX.r3.2HG0134720	118.85	491.793	305.322	-2.04333	0.00183151	0.0114439	down
HORVU.MOREX.r3.2HG0135210	5.25998	122.255	63.7575	-4.47324	1.04555e-07	4.23903e-06	down
HORVU.MOREX.r3.2HG0135400	336.655	867.112	601.884	-1.36673	0.000136446	0.0015646	down
HORVU.MOREX.r3.2HG0135690	70.1664	143.999	107.083	-1.04708	0.000138383	0.001578	down
HORVU.MOREX.r3.2HG0135900	67.1335	242.739	154.936	-1.86647	1.48998e-08	8.17129e-07	down
HORVU.MOREX.r3.2HG0135950	36.2742	105.968	71.1213	-1.54797	0.0043808	0.0220156	down
HORVU.MOREX.r3.2HG0136480	57.2681	219.515	138.392	-1.93639	9.31034e-11	9.92625e-09	down
HORVU.MOREX.r3.2HG0137620	51.5687	183.622	117.595	-1.82429	0.000478042	0.00417019	down
HORVU.MOREX.r3.2HG0138380	50.8766	130.127	90.5019	-1.36461	0.00590734	0.0276862	down
HORVU.MOREX.r3.2HG0138840	121.37	349.169	235.27	-1.53077	9.89435e-07	2.75776e-05	down
HORVU.MOREX.r3.2HG0138880	27.4613	83.0793	55.2703	-1.59022	0.000202039	0.00211778	down
HORVU.MOREX.r3.2HG0138980	29.8947	80.4197	55.1572	-1.40503	0.00494233	0.0241454	down
HORVU.MOREX.r3.2HG0139060	13.789	37.4637	25.6264	-1.44052	0.00920533	0.0386548	down
HORVU.MOREX.r3.2HG0140380	47.1742	207.06	127.117	-2.12468	9.89571e-06	0.000187649	down
HORVU.MOREX.r3.2HG0140970	15.0446	72.4414	43.743	-2.24025	6.16251e-06	0.000127136	down
HORVU.MOREX.r3.2HG0142770	9.55889	54.516	32.0375	-2.48438	0.000352166	0.00327785	down
HORVU.MOREX.r3.2HG0144230	82.0334	193.696	137.865	-1.24111	1.22566e-06	3.30732e-05	down
HORVU.MOREX.r3.2HG0150240	455.63	913.472	684.551	-1.00299	0.000275059	0.00269163	down
HORVU.MOREX.r3.2HG0151200	55.5954	142.588	99.0915	-1.3482	0.00012797	0.00148787	down
HORVU.MOREX.r3.2HG0151770	221.21	724.927	473.068	-1.70854	3.04261e-06	7.08209e-05	down
HORVU.MOREX.r3.2HG0152330	81.5953	185.682	133.639	-1.19142	0.00592169	0.0277279	down
HORVU.MOREX.r3.2HG0152530	36.4358	111.683	74.0593	-1.60728	0.00267013	0.0152182	down
HORVU.MOREX.r3.2HG0154160	49.5716	293.922	171.747	-2.56206	7.60607e-09	4.54753e-07	down
HORVU.MOREX.r3.2HG0155590	24.2866	53.5479	38.9173	-1.1309	0.00550026	0.0262299	down
HORVU.MOREX.r3.2HG0156930	71.2456	285.18	178.213	-1.99135	1.23406e-07	4.84909e-06	down
HORVU.MOREX.r3.2HG0157790	145.764	3486.28	1816.02	-4.58185	0.000245013	0.00245431	down
HORVU.MOREX.r3.2HG0158390	552.158	1399.28	975.719	-1.33953	0.000137974	0.00157688	down
HORVU.MOREX.r3.2HG0159720	291.073	904.01	597.542	-1.63296	9.36132e-07	2.63326e-05	down
HORVU.MOREX.r3.2HG0159730	263.546	983.763	623.655	-1.89688	2.67828e-08	1.33007e-06	down
HORVU.MOREX.r3.2HG0159740	272.564	961.29	616.927	-1.81605	5.4159e-05	0.000742544	down
HORVU.MOREX.r3.2HG0159750	89.4635	203.453	146.458	-1.18942	0.000877266	0.00659833	down
HORVU.MOREX.r3.2HG0160130	10.668	76.172	43.42	-2.80654	0.00105923	0.00759954	down
HORVU.MOREX.r3.2HG0161390	54.603	121.763	88.1832	-1.14288	0.000378892	0.00344871	down
HORVU.MOREX.r3.2HG0161440	13.4498	45.9592	29.7045	-1.80932	0.00060864	0.00501043	down
HORVU.MOREX.r3.2HG0163090	3620.23	7839.11	5729.67	-1.11487	0.00803763	0.034942	down
HORVU.MOREX.r3.2HG0164020	28.2582	135.412	81.8351	-2.2495	0.00473761	0.0233936	down
HORVU.MOREX.r3.2HG0164110	475.54	1207.47	841.504	-1.34377	1.9905e-07	7.17428e-06	down
HORVU.MOREX.r3.2HG0164550	59.4666	499.33	279.399	-3.0609	1.51041e-05	0.000263776	down
HORVU.MOREX.r3.2HG0165450	152.072	452.036	302.054	-1.5706	0.00145956	0.00967412	down
HORVU.MOREX.r3.2HG0166450	53.2085	236.281	144.745	-2.1424	7.23589e-06	0.000144775	down
HORVU.MOREX.r3.2HG0167300	6.18523	47.0149	26.6001	-2.89653	0.000301945	0.00289162	down
HORVU.MOREX.r3.2HG0167590	12.2224	63.3232	37.7728	-2.34694	0.000849061	0.00644981	down
HORVU.MOREX.r3.2HG0168120	2116.83	8396.62	5256.73	-1.98761	9.92128e-06	0.0001879	down
HORVU.MOREX.r3.2HG0168350	23.8307	84.5188	54.1748	-1.81389	0.00423589	0.0215196	down
HORVU.MOREX.r3.2HG0168900	169.975	663.676	416.825	-1.95946	3.06528e-08	1.49308e-06	down
HORVU.MOREX.r3.2HG0169020	32.3687	114.267	73.318	-1.80547	2.43305e-06	5.88827e-05	down
HORVU.MOREX.r3.2HG0169900	49.69	113.538	81.6142	-1.19336	3.34453e-05	0.000504359	down
HORVU.MOREX.r3.2HG0170250	1213.77	5141.68	3177.72	-2.0831	1.43831e-19	1.09642e-16	down
HORVU.MOREX.r3.2HG0170570	68.9495	191.671	130.31	-1.4811	0.00020795	0.00216854	down
HORVU.MOREX.r3.2HG0171680	1065.4	2678.43	1871.92	-1.3307	4.76306e-07	1.47597e-05	down
HORVU.MOREX.r3.2HG0172140	20.762	47.3977	34.0799	-1.17811	0.00522269	0.0252031	down
HORVU.MOREX.r3.2HG0172200	356.839	3102.02	1729.43	-3.11857	1.18186e-06	3.20618e-05	down
HORVU.MOREX.r3.2HG0172690	181.446	378.932	280.189	-1.06201	0.00879251	0.037332	down
HORVU.MOREX.r3.2HG0173090	43.153	300.037	171.595	-2.78393	5.61699e-10	4.86572e-08	down
HORVU.MOREX.r3.2HG0173380	63.1247	487.695	275.41	-2.94956	2.68135e-17	1.23878e-14	down
HORVU.MOREX.r3.2HG0174760	4.39002	194.502	99.4462	-5.34023	6.71658e-22	7.31436e-19	down
HORVU.MOREX.r3.2HG0175290	115.301	972.299	543.8	-3.07219	1.57821e-06	4.13426e-05	down
HORVU.MOREX.r3.2HG0176200	269.876	1463.85	866.86	-2.44271	1.01273e-05	0.000190618	down
HORVU.MOREX.r3.2HG0176950	81.4111	252.664	167.037	-1.63414	0.000484845	0.00420235	down
HORVU.MOREX.r3.2HG0177270	8.09107	43.8596	25.9753	-2.39639	7.26112e-05	0.000949425	down
HORVU.MOREX.r3.2HG0177520	105.351	295.227	200.289	-1.4882	0.00098024	0.00717462	down
HORVU.MOREX.r3.2HG0178520	712.376	1889.62	1301	-1.40639	0.000380086	0.00345545	down
HORVU.MOREX.r3.2HG0179410	26.569	101.017	63.7929	-1.92716	0.000200077	0.00210371	down
HORVU.MOREX.r3.2HG0179690	222.859	907.983	565.421	-2.02967	1.25208e-09	9.89076e-08	down
HORVU.MOREX.r3.2HG0180210	6.91772	39.0548	22.9863	-2.48346	0.0102759	0.0416889	down
HORVU.MOREX.r3.2HG0180710	42.7125	112.524	77.6184	-1.40124	0.000350574	0.00326902	down
HORVU.MOREX.r3.2HG0181380	46.6121	154.453	100.532	-1.72113	0.0006967	0.0055758	down
HORVU.MOREX.r3.2HG0181700	1663.73	4201.68	2932.71	-1.33709	2.58282e-06	6.17206e-05	down
HORVU.MOREX.r3.2HG0181800	295.346	1205.09	750.22	-2.02749	6.88168e-07	2.02154e-05	down
HORVU.MOREX.r3.2HG0183330	7.19712	119.685	63.4411	-4.02516	4.16537e-05	0.000604236	down
HORVU.MOREX.r3.2HG0183620	1213.51	4000.46	2606.99	-1.72031	0.00110409	0.00783294	down
HORVU.MOREX.r3.2HG0183880	58.5356	286.946	172.741	-2.28664	2.14713e-05	0.000350484	down
HORVU.MOREX.r3.2HG0184010	15.8413	42.3056	29.0734	-1.41188	0.0122036	0.0475241	down
HORVU.MOREX.r3.2HG0184260	2416.14	4887.56	3651.85	-1.01699	0.00014027	0.00158764	down
HORVU.MOREX.r3.2HG0185050	30.1297	65.9835	48.0566	-1.13868	0.00953887	0.039605	down
HORVU.MOREX.r3.2HG0185230	158.881	328.348	243.614	-1.04498	0.00349827	0.018642	down
HORVU.MOREX.r3.2HG0185490	91.4811	461.035	276.258	-2.32615	2.72032e-05	0.000426687	down
HORVU.MOREX.r3.2HG0185660	252.814	558.997	405.905	-1.14356	7.76755e-12	1.05736e-09	down
HORVU.MOREX.r3.2HG0185850	51.5612	145.525	98.5433	-1.49629	0.000287364	0.002787	down
HORVU.MOREX.r3.2HG0186310	150.71	319.194	234.952	-1.08567	0.00648187	0.0296587	down
HORVU.MOREX.r3.2HG0186370	149.642	428.346	288.994	-1.52637	1.93641e-09	1.45431e-07	down
HORVU.MOREX.r3.2HG0186500	39.9144	163.388	101.651	-2.02653	1.51705e-07	5.76671e-06	down
HORVU.MOREX.r3.2HG0186780	6.39751	30.8777	18.6376	-2.28613	0.000105936	0.00128388	down
HORVU.MOREX.r3.2HG0187050	26.1761	66.8578	46.5169	-1.37475	0.00359306	0.0189812	down
HORVU.MOREX.r3.2HG0188050	12.4184	38.0861	25.2523	-1.65267	0.00792083	0.0345921	down
HORVU.MOREX.r3.2HG0188640	41.7407	208.591	125.166	-2.33373	5.98048e-06	0.000124052	down
HORVU.MOREX.r3.2HG0188700	26.6917	72.4784	49.5851	-1.47249	0.00173309	0.0109683	down
HORVU.MOREX.r3.2HG0188710	138.845	288.199	213.522	-1.05014	0.00057716	0.00479792	down
HORVU.MOREX.r3.2HG0189290	61.1647	1656.91	859.037	-4.75571	1.70861e-05	0.00028976	down
HORVU.MOREX.r3.2HG0189320	13.8264	94.6833	54.2548	-2.80101	0.000200686	0.00210865	down
HORVU.MOREX.r3.2HG0189440	38.5301	124.403	81.4667	-1.67826	0.0114901	0.0453993	down
HORVU.MOREX.r3.2HG0189800	65.9569	286.899	176.428	-2.11224	0.000933204	0.00692374	down
HORVU.MOREX.r3.2HG0189890	18.9831	421.532	220.258	-4.45093	9.3465e-12	1.24997e-09	down
HORVU.MOREX.r3.2HG0189930	16.6722	316.451	166.562	-4.2245	1.40922e-10	1.42285e-08	down
HORVU.MOREX.r3.2HG0189950	19.8368	164.737	92.2867	-3.0491	3.03653e-08	1.48381e-06	down
HORVU.MOREX.r3.2HG0190040	165.642	613.354	389.498	-1.89072	0.00012724	0.00148084	down
HORVU.MOREX.r3.2HG0190250	5.42144	56.9868	31.2041	-3.34471	5.85812e-05	0.000794599	down
HORVU.MOREX.r3.2HG0190260	126.78	255.554	191.167	-1.0133	0.00529894	0.0254931	down
HORVU.MOREX.r3.2HG0190300	16.5229	76.4999	46.5114	-2.22137	0.000416057	0.00372691	down
HORVU.MOREX.r3.2HG0190890	16.5677	92.2461	54.4069	-2.46725	0.000110011	0.0013191	down
HORVU.MOREX.r3.2HG0191210	148.519	399.732	274.125	-1.43025	1.47921e-05	0.000260416	down
HORVU.MOREX.r3.2HG0191470	253.42	559.593	406.506	-1.14242	5.25317e-05	0.000723486	down
HORVU.MOREX.r3.2HG0192250	26.2583	78.4152	52.3367	-1.5848	0.00157738	0.0101672	down
HORVU.MOREX.r3.2HG0192620	372.393	3793.18	2082.78	-3.34812	1.28302e-13	2.44512e-11	down
HORVU.MOREX.r3.2HG0192840	36.0994	238.212	137.156	-2.70676	5.50782e-12	7.84787e-10	down
HORVU.MOREX.r3.2HG0193790	23.2881	84.77	54.0291	-1.85917	2.95749e-06	6.92625e-05	down
HORVU.MOREX.r3.2HG0194210	29.3416	102.341	65.8413	-1.78341	0.00761916	0.0336116	down
HORVU.MOREX.r3.2HG0194280	1895.77	4018.45	2957.11	-1.08453	0.00290334	0.0162429	down
HORVU.MOREX.r3.2HG0194810	7.75915	205.951	106.855	-4.73981	7.02817e-15	1.91342e-12	down
HORVU.MOREX.r3.2HG0194820	132.75	543.245	337.997	-2.03669	9.96486e-07	2.76729e-05	down
HORVU.MOREX.r3.2HG0195300	62.3655	133.676	98.021	-1.09466	0.00276522	0.0156085	down
HORVU.MOREX.r3.2HG0195450	101.928	648.877	375.403	-2.66289	3.12029e-07	1.05015e-05	down
HORVU.MOREX.r3.2HG0195510	12.2196	516.226	264.223	-5.39083	0.00101913	0.00737431	down
HORVU.MOREX.r3.2HG0195550	310.632	1767.52	1039.08	-2.51049	2.57202e-16	1.03192e-13	down
HORVU.MOREX.r3.2HG0195580	347.598	799.258	573.428	-1.20181	8.92099e-05	0.00112126	down
HORVU.MOREX.r3.2HG0195650	34.5283	105.083	69.8058	-1.5919	0.00272565	0.0154653	down
HORVU.MOREX.r3.2HG0196250	31.007	69.1858	50.0964	-1.17049	0.007156	0.0321072	down
HORVU.MOREX.r3.2HG0196340	147.558	473.448	310.503	-1.68619	3.89349e-06	8.61541e-05	down
HORVU.MOREX.r3.2HG0196410	11.7054	67.7107	39.7081	-2.59492	1.41445e-07	5.44564e-06	down
HORVU.MOREX.r3.2HG0196460	48.1516	156.393	102.272	-1.71074	0.000455735	0.00401169	down
HORVU.MOREX.r3.2HG0196470	466.36	1030.53	748.445	-1.14625	0.0046162	0.0229246	down
HORVU.MOREX.r3.2HG0196660	13.2733	44.9306	29.102	-1.76288	0.00535247	0.02572	down
HORVU.MOREX.r3.2HG0196720	93.4844	202.93	148.207	-1.11397	0.00371706	0.019481	down
HORVU.MOREX.r3.2HG0198150	311.687	671.825	491.756	-1.10479	0.00654744	0.0298763	down
HORVU.MOREX.r3.2HG0198220	27.0457	138.4	82.7227	-2.34569	0.00380219	0.0197574	down
HORVU.MOREX.r3.2HG0198800	35.1623	109.667	72.4148	-1.63424	4.28002e-07	1.37086e-05	down
HORVU.MOREX.r3.2HG0199330	36.3373	84.8815	60.6094	-1.23782	0.00150088	0.0098513	down
HORVU.MOREX.r3.2HG0199370	129.833	929.689	529.761	-2.83758	1.72337e-07	6.3773e-06	down
HORVU.MOREX.r3.2HG0199420	37.095	107.205	72.15	-1.52211	1.66716e-06	4.2935e-05	down
HORVU.MOREX.r3.2HG0199510	34.6946	69.8202	52.2574	-1.02299	0.00529104	0.0254673	down
HORVU.MOREX.r3.2HG0200060	96.281	304.321	200.301	-1.66836	1.45247e-06	3.83785e-05	down
HORVU.MOREX.r3.2HG0200100	172.86	393.115	282.987	-1.1846	2.57987e-08	1.29811e-06	down
HORVU.MOREX.r3.2HG0201150	264.419	659.82	462.12	-1.31723	0.00606625	0.028197	down
HORVU.MOREX.r3.2HG0202280	195.81	602.843	399.327	-1.62705	2.03661e-06	5.03243e-05	down
HORVU.MOREX.r3.2HG0203330	248.704	831.482	540.093	-1.73927	2.36443e-10	2.253e-08	down
HORVU.MOREX.r3.2HG0203510	1125.61	2267.21	1696.41	-1.01093	0.00052178	0.00445163	down
HORVU.MOREX.r3.2HG0203620	51.9558	118.522	85.2391	-1.17349	0.00363716	0.0191555	down
HORVU.MOREX.r3.2HG0204570	56.5177	147.981	102.25	-1.39365	0.000296504	0.00285025	down
HORVU.MOREX.r3.2HG0204670	9.31236	60.9128	35.1126	-2.77497	6.74146e-06	0.000137223	down
HORVU.MOREX.r3.2HG0204820	193.364	444.462	318.913	-1.20562	0.000243108	0.00244326	down
HORVU.MOREX.r3.2HG0205250	191.871	598.517	395.194	-1.63684	1.63015e-06	4.23542e-05	down
HORVU.MOREX.r3.2HG0206030	18.8546	121.372	70.1132	-2.67246	0.000196614	0.00207767	down
HORVU.MOREX.r3.2HG0206500	60.3533	286.098	173.226	-2.23925	0.00390324	0.0201315	down
HORVU.MOREX.r3.2HG0206600	22.8888	187.22	105.054	-3.01428	0.0001259	0.00147086	down
HORVU.MOREX.r3.2HG0206630	98.2281	651.951	375.09	-2.72671	0.00121951	0.00841296	down
HORVU.MOREX.r3.2HG0206720	55.5613	156.35	105.956	-1.4813	2.33274e-06	5.67225e-05	down
HORVU.MOREX.r3.2HG0206860	2755.58	9670.25	6212.91	-1.81107	0.00556741	0.0264673	down
HORVU.MOREX.r3.2HG0207630	182.707	548.938	365.823	-1.58841	7.83704e-08	3.35628e-06	down
HORVU.MOREX.r3.2HG0209160	43.8486	140.983	92.4158	-1.70463	0.00208934	0.0125608	down
HORVU.MOREX.r3.2HG0209220	436.972	1504.23	970.6	-1.78649	6.28812e-13	1.11475e-10	down
HORVU.MOREX.r3.2HG0209260	210.997	1255.48	733.239	-2.57755	2.14621e-15	6.96194e-13	down
HORVU.MOREX.r3.2HG0209470	177.377	25372.8	12775.1	-7.15927	1.6233e-09	1.25629e-07	down
HORVU.MOREX.r3.2HG0209640	156.311	335.548	245.929	-1.10336	0.000112705	0.00134242	down
HORVU.MOREX.r3.2HG0210620	17.9953	96.9888	57.492	-2.41017	0.00157459	0.0101549	down
HORVU.MOREX.r3.2HG0211750	179.381	587.136	383.258	-1.71284	4.57258e-05	0.000649707	down
HORVU.MOREX.r3.2HG0213800	255.866	580.471	418.168	-1.18476	1.68394e-06	4.32211e-05	down
HORVU.MOREX.r3.2HG0214260	11.5529	35.8101	23.6815	-1.67396	0.00795972	0.0347122	down
HORVU.MOREX.r3.2HG0214820	139.966	1806.63	973.298	-3.69757	1.32774e-11	1.73015e-09	down
HORVU.MOREX.r3.2HG0215220	39.5882	272.22	155.904	-2.76851	7.86539e-11	8.55692e-09	down
HORVU.MOREX.r3.2HG0215760	136.636	1472.91	804.771	-3.42988	2.10308e-22	2.67196e-19	down
HORVU.MOREX.r3.2HG0217090	362.416	1050.65	706.531	-1.5341	0.00026872	0.00264316	down
HORVU.MOREX.r3.2HG0217580	140.745	306.822	223.783	-1.12752	1.20833e-07	4.77259e-06	down
HORVU.MOREX.r3.3HG0219050	15.4183	53.4191	34.4187	-1.78499	1.03437e-05	0.000193782	down
HORVU.MOREX.r3.3HG0219750	35.1026	104.884	69.9935	-1.55876	2.31425e-05	0.000372184	down
HORVU.MOREX.r3.3HG0220930	1758.56	4355.45	3057	-1.3093	4.85726e-10	4.38188e-08	down
HORVU.MOREX.r3.3HG0221180	358.496	2753.35	1555.92	-2.93998	8.24315e-10	6.86749e-08	down
HORVU.MOREX.r3.3HG0221240	490.574	1005.41	747.993	-1.03589	2.50614e-06	6.02661e-05	down
HORVU.MOREX.r3.3HG0221430	367.743	1200.81	784.276	-1.70593	8.48632e-06	0.000164609	down
HORVU.MOREX.r3.3HG0221540	47.6705	275.978	161.824	-2.52634	0.00727229	0.0324381	down
HORVU.MOREX.r3.3HG0223500	113.27	334.058	223.664	-1.55247	0.000844713	0.0064264	down
HORVU.MOREX.r3.3HG0224430	208.212	997.449	602.831	-2.26378	3.96069e-46	3.01924e-42	down
HORVU.MOREX.r3.3HG0224820	30.2684	97.0202	63.6443	-1.67098	0.000281211	0.0027483	down
HORVU.MOREX.r3.3HG0225500	379.408	986.454	682.931	-1.38095	1.55849e-05	0.000270008	down
HORVU.MOREX.r3.3HG0226220	246.559	777.32	511.94	-1.65461	0.00304963	0.0168697	down
HORVU.MOREX.r3.3HG0226750	29.9964	103.297	66.6465	-1.77198	0.00638489	0.0293205	down
HORVU.MOREX.r3.3HG0227360	1113.83	10987.2	6050.5	-3.30202	0.00518353	0.0250862	down
HORVU.MOREX.r3.3HG0227370	252.119	2530	1391.06	-3.32495	5.42613e-06	0.000114739	down
HORVU.MOREX.r3.3HG0227390	487.609	3482.63	1985.12	-2.83591	0.010093	0.0411109	down
HORVU.MOREX.r3.3HG0227400	2197.82	16270.7	9234.24	-2.88801	0.00509506	0.0247817	down
HORVU.MOREX.r3.3HG0227420	4835.01	22384	13609.5	-2.21076	0.00193042	0.0118789	down
HORVU.MOREX.r3.3HG0227700	45.5461	147.146	96.3459	-1.67976	0.00432799	0.0218131	down
HORVU.MOREX.r3.3HG0227750	175.144	488.499	331.821	-1.47415	1.21613e-06	3.28744e-05	down
HORVU.MOREX.r3.3HG0227970	24.5184	49.4554	36.9869	-1.02413	0.0114406	0.0452578	down
HORVU.MOREX.r3.3HG0230310	19.2792	49.2663	34.2727	-1.33995	0.00302312	0.0167846	down
HORVU.MOREX.r3.3HG0230320	283.568	602.257	442.912	-1.08602	0.00108287	0.0077183	down
HORVU.MOREX.r3.3HG0230380	3.21667	77.8694	40.543	-4.50008	2.9091e-08	1.42612e-06	down
HORVU.MOREX.r3.3HG0230600	39.6678	156.273	97.9706	-1.99415	6.09745e-06	0.000126307	down
HORVU.MOREX.r3.3HG0230640	99.5545	255.132	177.343	-1.35715	0.00836557	0.0359576	down
HORVU.MOREX.r3.3HG0231020	530.927	1819.53	1175.23	-1.77882	0.00106712	0.00763103	down
HORVU.MOREX.r3.3HG0231460	39.2743	276.414	157.844	-2.79976	6.84141e-06	0.000138702	down
HORVU.MOREX.r3.3HG0231520	228.746	660.052	444.399	-1.53426	6.04743e-05	0.000815	down
HORVU.MOREX.r3.3HG0232050	13.1851	107.421	60.3033	-3.00562	0.00061683	0.0050584	down
HORVU.MOREX.r3.3HG0232910	198.917	1100.56	649.739	-2.46763	4.62312e-06	9.96945e-05	down
HORVU.MOREX.r3.3HG0233790	22.9428	70.4126	46.6777	-1.61529	0.00299093	0.0166422	down
HORVU.MOREX.r3.3HG0234260	67.0885	190.54	128.814	-1.50499	0.00115447	0.00807387	down
HORVU.MOREX.r3.3HG0234440	115.304	624.465	369.885	-2.43868	1.80897e-06	4.58132e-05	down
HORVU.MOREX.r3.3HG0234740	115.488	246.517	181.003	-1.09047	0.000130816	0.00151207	down
HORVU.MOREX.r3.3HG0234750	407.031	995.408	701.22	-1.29305	0.000209682	0.00218063	down
HORVU.MOREX.r3.3HG0234800	110.458	285.163	197.811	-1.36334	0.000779938	0.0060761	down
HORVU.MOREX.r3.3HG0235760	52.4524	118.882	85.6673	-1.18208	0.00331189	0.0178863	down
HORVU.MOREX.r3.3HG0235770	14.5948	147.98	81.2873	-3.32294	8.39171e-10	6.95326e-08	down
HORVU.MOREX.r3.3HG0235860	12.6828	52.6774	32.6801	-2.02244	0.00204087	0.0123277	down
HORVU.MOREX.r3.3HG0235910	369.239	1225.6	797.419	-1.72958	0.00839397	0.0360577	down
HORVU.MOREX.r3.3HG0236020	20.2044	52.9746	36.5895	-1.38281	0.00124514	0.0085588	down
HORVU.MOREX.r3.3HG0236100	401.953	1239.18	820.567	-1.62325	0.0079485	0.0346732	down
HORVU.MOREX.r3.3HG0236140	15.058	141.173	78.1154	-3.20093	4.27246e-05	0.000617422	down
HORVU.MOREX.r3.3HG0236240	140.479	314.185	227.332	-1.16114	0.00976566	0.0402289	down
HORVU.MOREX.r3.3HG0236310	358.577	1023.48	691.03	-1.51344	0.000111357	0.00133048	down
HORVU.MOREX.r3.3HG0236500	337.853	805.13	571.492	-1.2517	0.00879559	0.0373323	down
HORVU.MOREX.r3.3HG0236540	177.325	1175.36	676.343	-2.7346	3.44966e-19	2.50446e-16	down
HORVU.MOREX.r3.3HG0236780	224.229	983.342	603.786	-2.13516	2.00994e-09	1.49481e-07	down
HORVU.MOREX.r3.3HG0237810	102.068	230.405	166.236	-1.18515	0.000876964	0.00659833	down
HORVU.MOREX.r3.3HG0238370	13.4902	68.4058	40.948	-2.32242	0.00184927	0.0115078	down
HORVU.MOREX.r3.3HG0238960	29.9157	101.232	65.5739	-1.76884	0.0101201	0.0411882	down
HORVU.MOREX.r3.3HG0239530	47.6421	134.873	91.2573	-1.51155	0.00039814	0.00358749	down
HORVU.MOREX.r3.3HG0240110	4.42743	64.0681	34.2477	-3.81704	4.029e-09	2.6707e-07	down
HORVU.MOREX.r3.3HG0240190	14.3779	57.6995	36.0387	-2.00236	7.03071e-05	0.000923257	down
HORVU.MOREX.r3.3HG0240400	0	41.5121	20.7561	-7.79312	3.13745e-09	2.13543e-07	down
HORVU.MOREX.r3.3HG0240600	18.9294	69.8977	44.4136	-1.8765	0.000359225	0.00331723	down
HORVU.MOREX.r3.3HG0240970	61.8284	195.313	128.571	-1.66548	0.00114945	0.00805354	down
HORVU.MOREX.r3.3HG0241690	89.6175	257.698	173.658	-1.52086	0.00546596	0.0261399	down
HORVU.MOREX.r3.3HG0241760	349.625	706.435	528.03	-1.01637	0.000948708	0.00701115	down
HORVU.MOREX.r3.3HG0241870	5.95053	39.7512	22.8508	-2.74008	0.000135138	0.00155378	down
HORVU.MOREX.r3.3HG0243160	11.7636	37.4074	24.5855	-1.67621	0.00372346	0.0195012	down
HORVU.MOREX.r3.3HG0243560	342.941	826.866	584.903	-1.26842	0.00766227	0.033753	down
HORVU.MOREX.r3.3HG0244010	87.2845	264.108	175.696	-1.60935	0.000763407	0.00599017	down
HORVU.MOREX.r3.3HG0244130	10.6053	59.2212	34.9132	-2.51859	2.06348e-06	5.07416e-05	down
HORVU.MOREX.r3.3HG0244530	4.66212	38.0739	21.368	-2.955	0.000406469	0.00365207	down
HORVU.MOREX.r3.3HG0244570	6.78308	195.416	101.1	-4.79341	3.10304e-15	9.65489e-13	down
HORVU.MOREX.r3.3HG0245080	40.7782	93.75	67.2641	-1.20282	0.00142123	0.00945378	down
HORVU.MOREX.r3.3HG0245300	218.642	2826.98	1522.81	-3.69058	6.39876e-07	1.90911e-05	down
HORVU.MOREX.r3.3HG0245400	159.556	758.267	458.911	-2.24504	4.68338e-05	0.000664212	down
HORVU.MOREX.r3.3HG0246030	80.3232	294.365	187.344	-1.86758	0.00744533	0.0330167	down
HORVU.MOREX.r3.3HG0246070	620.722	5687.34	3154.03	-3.19479	1.82045e-06	4.59581e-05	down
HORVU.MOREX.r3.3HG0246080	1175.79	6814.97	3995.38	-2.53439	8.62963e-08	3.63446e-06	down
HORVU.MOREX.r3.3HG0246170	10.3258	87.3292	48.8275	-3.13902	0.000241306	0.002432	down
HORVU.MOREX.r3.3HG0246180	15.0925	161.148	88.1201	-3.45171	1.44205e-14	3.60419e-12	down
HORVU.MOREX.r3.3HG0246250	77.676	192.223	134.95	-1.30048	0.000551123	0.00462943	down
HORVU.MOREX.r3.3HG0246500	1396.6	2854.39	2125.49	-1.03161	0.00140516	0.00936729	down
HORVU.MOREX.r3.3HG0246970	514.952	2098.43	1306.69	-2.02625	6.01724e-07	1.80234e-05	down
HORVU.MOREX.r3.3HG0247090	66.1501	326.836	196.493	-2.29788	5.10083e-05	0.000706333	down
HORVU.MOREX.r3.3HG0247410	54.6223	164.061	109.342	-1.57562	0.00552237	0.0262942	down
HORVU.MOREX.r3.3HG0248210	26.7455	86.5778	56.6617	-1.70243	3.98229e-06	8.7864e-05	down
HORVU.MOREX.r3.3HG0248440	165.057	410.978	288.017	-1.3125	0.00119244	0.00826738	down
HORVU.MOREX.r3.3HG0248920	347.149	698.485	522.817	-1.01279	3.50519e-06	7.89906e-05	down
HORVU.MOREX.r3.3HG0250060	10.1344	57.4965	33.8154	-2.46664	4.54576e-05	0.000648314	down
HORVU.MOREX.r3.3HG0250320	244.119	523.893	384.006	-1.10119	5.20206e-07	1.59579e-05	down
HORVU.MOREX.r3.3HG0252210	745.87	1977.93	1361.9	-1.40583	0.00840872	0.0361023	down
HORVU.MOREX.r3.3HG0253630	919.269	2151.89	1535.58	-1.22771	0.00652521	0.0297928	down
HORVU.MOREX.r3.3HG0254010	20.5303	163.638	92.0843	-2.97208	6.14073e-06	0.000126858	down
HORVU.MOREX.r3.3HG0254810	558.65	1505.5	1032.08	-1.42893	0.00823045	0.0355472	down
HORVU.MOREX.r3.3HG0255490	42.1322	213.007	127.569	-2.32517	7.61238e-06	0.000151118	down
HORVU.MOREX.r3.3HG0255580	82.7163	191.72	137.218	-1.21171	2.4472e-05	0.000390681	down
HORVU.MOREX.r3.3HG0255820	138.123	296.086	217.105	-1.10051	0.00545651	0.0261193	down
HORVU.MOREX.r3.3HG0256190	14.2315	276.997	145.614	-4.28032	2.78868e-17	1.25048e-14	down
HORVU.MOREX.r3.3HG0257380	24.7364	66.1341	45.4353	-1.39506	0.00806806	0.0350045	down
HORVU.MOREX.r3.3HG0258640	12.3915	64.0728	38.2322	-2.42041	0.000638244	0.00519341	down
HORVU.MOREX.r3.3HG0259550	648.072	3568.23	2108.15	-2.45968	4.58434e-10	4.16029e-08	down
HORVU.MOREX.r3.3HG0262940	137.56	312.975	225.268	-1.1845	0.00407447	0.0208664	down
HORVU.MOREX.r3.3HG0265990	2807.38	5701.87	4254.62	-1.02235	0.0008931	0.00669399	down
HORVU.MOREX.r3.3HG0266110	0.289986	46.4495	23.3697	-6.99525	1.79544e-06	4.56795e-05	down
HORVU.MOREX.r3.3HG0267000	82.8611	417.172	250.016	-2.32986	1.17118e-09	9.34861e-08	down
HORVU.MOREX.r3.3HG0267040	319.403	721.922	520.663	-1.1731	0.000587196	0.00486279	down
HORVU.MOREX.r3.3HG0267140	9.99692	53.2103	31.6036	-2.38068	4.79162e-05	0.000675791	down
HORVU.MOREX.r3.3HG0267870	13.1358	41.0798	27.1078	-1.66984	0.000987114	0.00721454	down
HORVU.MOREX.r3.3HG0268820	17.5319	43.8631	30.6975	-1.35815	0.00688836	0.0311817	down
HORVU.MOREX.r3.3HG0270050	87.8819	266.688	177.285	-1.59375	2.83661e-10	2.65319e-08	down
HORVU.MOREX.r3.3HG0270610	215.135	497.735	356.435	-1.213	0.00171041	0.0108529	down
HORVU.MOREX.r3.3HG0270750	100.749	237.949	169.349	-1.23908	0.000137348	0.00157208	down
HORVU.MOREX.r3.3HG0271580	146.593	331.476	239.035	-1.18014	2.03201e-05	0.000336009	down
HORVU.MOREX.r3.3HG0271660	14.5663	98.2949	56.4306	-2.73236	1.32023e-05	0.00023597	down
HORVU.MOREX.r3.3HG0272350	39.9755	202.097	121.036	-2.32451	0.000359766	0.00332022	down
HORVU.MOREX.r3.3HG0273340	484.135	1011.68	747.906	-1.0652	0.000486428	0.00421129	down
HORVU.MOREX.r3.3HG0273880	54.9065	284.5	169.703	-2.36399	1.92207e-06	4.77263e-05	down
HORVU.MOREX.r3.3HG0274450	170.976	577.665	374.321	-1.75272	0.00148559	0.00978371	down
HORVU.MOREX.r3.3HG0275440	5.54102	273.771	139.656	-5.54459	1.13176e-14	2.94313e-12	down
HORVU.MOREX.r3.3HG0275770	11.5603	50.5124	31.0363	-2.09533	0.00990294	0.040597	down
HORVU.MOREX.r3.3HG0275790	198.797	491.528	345.163	-1.31156	0.00030378	0.00290736	down
HORVU.MOREX.r3.3HG0276000	59.512	140.406	99.9589	-1.24171	5.93231e-06	0.0001233	down
HORVU.MOREX.r3.3HG0276160	1091.08	3237.3	2164.19	-1.56984	2.33118e-05	0.000374512	down
HORVU.MOREX.r3.3HG0276340	80.2634	534.812	307.538	-2.73075	0.000352784	0.0032796	down
HORVU.MOREX.r3.3HG0276500	100.145	207.513	153.829	-1.05173	0.00989324	0.0405791	down
HORVU.MOREX.r3.3HG0276810	88.6564	456.824	272.74	-2.3729	2.39546e-07	8.41503e-06	down
HORVU.MOREX.r3.3HG0276900	3070.49	8659.57	5865.03	-1.49604	5.01091e-05	0.000697683	down
HORVU.MOREX.r3.3HG0277760	1.17336	220.948	111.061	-7.40652	1.83613e-16	7.776e-14	down
HORVU.MOREX.r3.3HG0277910	18.5064	59.9946	39.2505	-1.69109	0.000229114	0.00234907	down
HORVU.MOREX.r3.3HG0281110	35.8737	78.8669	57.3703	-1.1213	0.010495	0.0423408	down
HORVU.MOREX.r3.3HG0282170	310.764	1273.14	791.953	-2.03515	1.87392e-08	9.92009e-07	down
HORVU.MOREX.r3.3HG0283100	845.51	2351.69	1598.6	-1.47665	0.00160238	0.0102949	down
HORVU.MOREX.r3.3HG0283480	35.9321	248.762	142.347	-2.80212	1.51022e-07	5.75621e-06	down
HORVU.MOREX.r3.3HG0283700	12.2061	69.022	40.614	-2.51145	0.000673569	0.00541626	down
HORVU.MOREX.r3.3HG0283820	397.103	1387.85	892.478	-1.80314	2.50099e-07	8.70551e-06	down
HORVU.MOREX.r3.3HG0284030	129.255	321.803	225.529	-1.31223	0.000904963	0.00676327	down
HORVU.MOREX.r3.3HG0284110	34.1459	89.5612	61.8535	-1.40471	0.000775665	0.00605482	down
HORVU.MOREX.r3.3HG0285000	28.2731	221.813	125.043	-2.96268	9.61237e-16	3.33069e-13	down
HORVU.MOREX.r3.3HG0285070	191.598	516.027	353.813	-1.43242	7.96511e-08	3.396e-06	down
HORVU.MOREX.r3.3HG0285110	550.002	1431.51	990.758	-1.38112	1.7252e-06	4.41235e-05	down
HORVU.MOREX.r3.3HG0285150	156.368	757.641	457.004	-2.28148	6.94183e-08	3.01525e-06	down
HORVU.MOREX.r3.3HG0285210	396.323	1061	728.659	-1.41965	0.000532035	0.00452141	down
HORVU.MOREX.r3.3HG0285400	123.642	334.295	228.969	-1.44088	2.22104e-05	0.000359469	down
HORVU.MOREX.r3.3HG0285940	105.59	295.373	200.482	-1.47499	1.79645e-10	1.7445e-08	down
HORVU.MOREX.r3.3HG0286250	114.197	577.996	346.097	-2.3354	0.00239407	0.0139488	down
HORVU.MOREX.r3.3HG0286930	25.9993	568.5	297.25	-4.43394	5.52576e-09	3.42463e-07	down
HORVU.MOREX.r3.3HG0287530	14.635	68.3638	41.4994	-2.21583	0.00136885	0.00917338	down
HORVU.MOREX.r3.3HG0287760	648.847	1314.5	981.672	-1.01852	0.00345998	0.0185286	down
HORVU.MOREX.r3.3HG0287930	647.898	1589.29	1118.6	-1.29523	0.000196555	0.00207767	down
HORVU.MOREX.r3.3HG0288420	0.754845	59.6255	30.1902	-6.47113	1.83942e-08	9.80554e-07	down
HORVU.MOREX.r3.3HG0288900	0	42.2014	21.1007	-7.81702	2.07716e-09	1.5373e-07	down
HORVU.MOREX.r3.3HG0288910	128.877	267.513	198.195	-1.05042	0.000570333	0.00475412	down
HORVU.MOREX.r3.3HG0288940	79.6446	248.454	164.049	-1.64989	9.54917e-05	0.0011847	down
HORVU.MOREX.r3.3HG0289630	132.706	284.547	208.627	-1.10677	0.00161111	0.0103423	down
HORVU.MOREX.r3.3HG0289860	8.70681	204.466	106.586	-4.51168	2.30535e-15	7.32235e-13	down
HORVU.MOREX.r3.3HG0289930	9.69188	53.0877	31.3898	-2.41978	0.000776412	0.00605482	down
HORVU.MOREX.r3.3HG0290140	28.9832	66.6405	47.8118	-1.22272	0.0128181	0.049408	down
HORVU.MOREX.r3.3HG0290240	7.70386	48.7682	28.236	-2.64466	1.56303e-05	0.000270487	down
HORVU.MOREX.r3.3HG0290340	23.3971	63.7425	43.5698	-1.43472	0.00304192	0.0168559	down
HORVU.MOREX.r3.3HG0290880	594.931	1711.88	1153.41	-1.52409	0.000949322	0.00701229	down
HORVU.MOREX.r3.3HG0290960	213.374	573.969	393.672	-1.42553	7.4908e-07	2.17533e-05	down
HORVU.MOREX.r3.3HG0291040	31.3762	79.1455	55.2608	-1.35421	0.00214947	0.0128614	down
HORVU.MOREX.r3.3HG0291440	8.27489	38.8821	23.5785	-2.19586	0.000238379	0.00241071	down
HORVU.MOREX.r3.3HG0291450	82.1004	191.769	136.935	-1.23042	0.000126882	0.00147898	down
HORVU.MOREX.r3.3HG0291490	417.119	953.096	685.108	-1.18959	2.7802e-05	0.000434293	down
HORVU.MOREX.r3.3HG0292220	326.775	751.699	539.237	-1.20347	0.000283223	0.00275736	down
HORVU.MOREX.r3.3HG0294650	89.1494	244.908	167.029	-1.4491	0.00121755	0.00840705	down
HORVU.MOREX.r3.3HG0294660	83.6148	232.861	158.238	-1.47084	1.47678e-05	0.000260289	down
HORVU.MOREX.r3.3HG0294880	172.908	461.831	317.369	-1.42198	0.00139605	0.00931884	down
HORVU.MOREX.r3.3HG0295580	623.957	2149.32	1386.64	-1.78318	2.88845e-06	6.78542e-05	down
HORVU.MOREX.r3.3HG0295610	77.5876	211.838	144.713	-1.45151	8.57554e-06	0.000166128	down
HORVU.MOREX.r3.3HG0295680	186.066	401.66	293.863	-1.11329	0.000373208	0.0034051	down
HORVU.MOREX.r3.3HG0295730	18.635	60.6209	39.6279	-1.68799	0.000107636	0.00130083	down
HORVU.MOREX.r3.3HG0296370	40.4834	294.659	167.571	-2.84708	5.33313e-08	2.39144e-06	down
HORVU.MOREX.r3.3HG0297330	38.9874	92.2366	65.612	-1.23715	6.65426e-05	0.000882182	down
HORVU.MOREX.r3.3HG0297360	121.039	502.183	311.611	-2.04812	0.000112102	0.00133733	down
HORVU.MOREX.r3.3HG0297700	195.033	2817.19	1506.11	-3.85157	0.0042931	0.0217083	down
HORVU.MOREX.r3.3HG0297730	7.80109	118.892	63.3464	-3.89829	1.22711e-08	6.92227e-07	down
HORVU.MOREX.r3.3HG0297880	3.26749	40.1629	21.7152	-3.60436	2.91357e-07	9.87117e-06	down
HORVU.MOREX.r3.3HG0298030	162.045	428.895	295.47	-1.40242	1.43038e-14	3.60419e-12	down
HORVU.MOREX.r3.3HG0298070	14.109	143.863	78.9859	-3.40022	7.00952e-06	0.000140986	down
HORVU.MOREX.r3.3HG0298540	67.3456	377.237	222.291	-2.48252	1.6804e-07	6.24863e-06	down
HORVU.MOREX.r3.3HG0298680	165.617	352.594	259.105	-1.09695	0.000793271	0.00614231	down
HORVU.MOREX.r3.3HG0298980	64.462	218.208	141.335	-1.75517	7.7869e-05	0.0010078	down
HORVU.MOREX.r3.3HG0299080	174.269	368.068	271.168	-1.0799	0.00322351	0.0175679	down
HORVU.MOREX.r3.3HG0299110	216.83	537.854	377.342	-1.31111	0.00966804	0.0399222	down
HORVU.MOREX.r3.3HG0299650	50.3267	103.778	77.0526	-1.06358	0.0122031	0.0475241	down
HORVU.MOREX.r3.3HG0299950	184.881	393.564	289.223	-1.09359	0.00474941	0.0234183	down
HORVU.MOREX.r3.3HG0299990	167.792	384.733	276.262	-1.20438	2.37108e-08	1.21716e-06	down
HORVU.MOREX.r3.3HG0300030	434.755	869.347	652.051	-1.00313	0.00105811	0.0075951	down
HORVU.MOREX.r3.3HG0300080	342.927	1289.52	816.222	-1.90871	6.78293e-06	0.0001377	down
HORVU.MOREX.r3.3HG0300410	344.494	1085.43	714.961	-1.6541	0.00628492	0.0290012	down
HORVU.MOREX.r3.3HG0300580	306.65	896.411	601.531	-1.55114	7.1344e-09	4.29925e-07	down
HORVU.MOREX.r3.3HG0300600	221.38	876.939	549.16	-1.98339	0.000524669	0.00447127	down
HORVU.MOREX.r3.3HG0300720	122.519	283.107	202.813	-1.21091	0.000166881	0.00182254	down
HORVU.MOREX.r3.3HG0300920	30.6019	96.0116	63.3067	-1.65456	0.00662972	0.0301992	down
HORVU.MOREX.r3.3HG0301040	997.526	2940.53	1969.03	-1.56036	4.32215e-18	2.63582e-15	down
HORVU.MOREX.r3.3HG0301430	925.839	2660.53	1793.18	-1.52426	0.000783813	0.00609553	down
HORVU.MOREX.r3.3HG0302040	46.6781	168.867	107.772	-1.87508	0.00014614	0.0016375	down
HORVU.MOREX.r3.3HG0302620	24.9921	85.6538	55.323	-1.79324	0.000562017	0.00469765	down
HORVU.MOREX.r3.3HG0302990	36.0951	181.998	109.047	-2.3212	0.00216607	0.0128999	down
HORVU.MOREX.r3.3HG0303160	903.908	2234.21	1569.06	-1.30688	4.00434e-07	1.29618e-05	down
HORVU.MOREX.r3.3HG0303170	21.7889	111.5	66.6446	-2.37501	0.000893498	0.00669399	down
HORVU.MOREX.r3.3HG0303550	217.905	636.392	427.149	-1.54441	0.0124522	0.0482578	down
HORVU.MOREX.r3.3HG0303660	111.22	892.226	501.723	-2.99912	1.88527e-06	4.71194e-05	down
HORVU.MOREX.r3.3HG0303900	211.647	551.435	381.541	-1.3863	0.000167602	0.00182518	down
HORVU.MOREX.r3.3HG0304370	41.0726	140.286	90.6792	-1.78048	1.6517e-07	6.17202e-06	down
HORVU.MOREX.r3.3HG0304380	154.366	521.059	337.713	-1.75925	8.13007e-06	0.000159454	down
HORVU.MOREX.r3.3HG0304780	31.7635	74.3086	53.036	-1.23436	0.00894907	0.0378153	down
HORVU.MOREX.r3.3HG0305270	104.601	242.273	173.437	-1.20897	0.00227119	0.0133984	down
HORVU.MOREX.r3.3HG0305360	157.026	358.796	257.911	-1.18644	1.68334e-08	9.06862e-07	down
HORVU.MOREX.r3.3HG0305550	9.89969	40.4011	25.1504	-2.01223	0.000560221	0.00468777	down
HORVU.MOREX.r3.3HG0305770	71.2843	332.233	201.759	-2.21414	3.18113e-05	0.000483545	down
HORVU.MOREX.r3.3HG0306200	372.955	1108.89	740.921	-1.57429	6.9561e-07	2.03556e-05	down
HORVU.MOREX.r3.3HG0306910	84.2113	250.601	167.406	-1.58286	5.91093e-09	3.6192e-07	down
HORVU.MOREX.r3.3HG0307120	64.8835	391.726	228.305	-2.58599	1.20666e-05	0.000219008	down
HORVU.MOREX.r3.3HG0307130	790.637	2766.9	1778.77	-1.80661	0.000122056	0.00143254	down
HORVU.MOREX.r3.3HG0307160	30.9293	102.443	66.6863	-1.7285	7.91563e-07	2.28132e-05	down
HORVU.MOREX.r3.3HG0307250	19.0806	199.108	109.094	-3.42342	9.35304e-07	2.63326e-05	down
HORVU.MOREX.r3.3HG0307420	10.3137	124.968	67.6407	-3.5622	1.32525e-10	1.35602e-08	down
HORVU.MOREX.r3.3HG0308570	107.403	444.062	275.733	-2.04328	0.0033439	0.0180145	down
HORVU.MOREX.r3.3HG0309330	677.752	1421.03	1049.39	-1.06691	0.000117759	0.00138851	down
HORVU.MOREX.r3.3HG0309630	68.3681	207.012	137.69	-1.585	1.70924e-09	1.30091e-07	down
HORVU.MOREX.r3.3HG0309650	16.7576	58.1293	37.4434	-1.79239	3.58125e-05	0.00053268	down
HORVU.MOREX.r3.3HG0309760	33.2386	85.1793	59.209	-1.35723	0.00184907	0.0115078	down
HORVU.MOREX.r3.3HG0309780	3.88934	46.4714	25.1804	-3.63448	8.18282e-07	2.34063e-05	down
HORVU.MOREX.r3.3HG0310380	248.062	528.968	388.515	-1.09637	0.000273013	0.00267332	down
HORVU.MOREX.r3.3HG0310780	187.482	713.548	450.515	-1.93365	2.40565e-08	1.22713e-06	down
HORVU.MOREX.r3.3HG0310920	439.731	1359.22	899.476	-1.63155	1.27333e-08	7.11107e-07	down
HORVU.MOREX.r3.3HG0311460	149.494	338.347	243.92	-1.18127	8.4898e-05	0.00108442	down
HORVU.MOREX.r3.3HG0311730	25.9175	82.3571	54.1373	-1.67047	0.0034876	0.0186046	down
HORVU.MOREX.r3.3HG0312000	50.3175	125.839	88.0782	-1.31897	0.00154936	0.0100389	down
HORVU.MOREX.r3.3HG0312020	49.2534	252.914	151.083	-2.35249	0.00101889	0.00737431	down
HORVU.MOREX.r3.3HG0312050	578.698	1705.61	1142.15	-1.55819	0.000181361	0.00194579	down
HORVU.MOREX.r3.3HG0312200	38.05	188.964	113.507	-2.29296	1.12885e-07	4.50535e-06	down
HORVU.MOREX.r3.3HG0313080	20.1462	47.0031	33.5747	-1.25107	0.00327714	0.0177679	down
HORVU.MOREX.r3.3HG0313130	25.8157	96.0093	60.9125	-1.90878	0.00078403	0.00609553	down
HORVU.MOREX.r3.3HG0313640	59.9722	153.111	106.541	-1.36452	0.000257211	0.00255302	down
HORVU.MOREX.r3.3HG0314880	79.4759	221.136	150.306	-1.48944	2.69899e-05	0.000424214	down
HORVU.MOREX.r3.3HG0315130	37.3028	78.5912	57.947	-1.07899	0.00142095	0.00945378	down
HORVU.MOREX.r3.3HG0315180	92.3267	366.506	229.416	-1.98305	2.14495e-05	0.000350484	down
HORVU.MOREX.r3.3HG0316900	51.2413	146.514	98.8777	-1.50414	0.00612838	0.0283986	down
HORVU.MOREX.r3.3HG0319500	31.5302	94.5791	63.0546	-1.56202	0.00422672	0.0214802	down
HORVU.MOREX.r3.3HG0320810	33.9234	81.9818	57.9526	-1.30111	0.00641796	0.0294458	down
HORVU.MOREX.r3.3HG0322270	212.42	473.076	342.748	-1.15984	0.00134237	0.00903967	down
HORVU.MOREX.r3.3HG0322520	16.8353	65.2139	41.0246	-1.93581	6.05129e-05	0.000815	down
HORVU.MOREX.r3.3HG0323260	21.7606	217.206	119.483	-3.30428	2.11417e-07	7.53101e-06	down
HORVU.MOREX.r3.3HG0323270	754.639	3677.48	2216.06	-2.28445	0.000153391	0.00170203	down
HORVU.MOREX.r3.3HG0324180	95.12	566.708	330.914	-2.58423	3.95566e-06	8.7403e-05	down
HORVU.MOREX.r3.3HG0324200	21.2627	157.541	89.4017	-2.8542	9.61239e-18	5.42779e-15	down
HORVU.MOREX.r3.3HG0329680	173.221	913.87	543.546	-2.39743	3.7641e-08	1.7647e-06	down
HORVU.MOREX.r3.3HG0330070	388.638	868.014	628.326	-1.15888	0.000827649	0.00634132	down
HORVU.MOREX.r3.3HG0330130	14.9669	37.7868	26.3768	-1.32823	0.00663285	0.0302044	down
HORVU.MOREX.r3.3HG0330590	1322.2	3380.43	2351.31	-1.3546	0.0106893	0.043034	down
HORVU.MOREX.r3.3HG0331100	149.682	445.741	297.712	-1.56915	0.000480641	0.00417779	down
HORVU.MOREX.r3.4HG0331540	280.105	875.813	577.959	-1.64869	4.39101e-06	9.54997e-05	down
HORVU.MOREX.r3.4HG0331810	16.7157	48.1599	32.4378	-1.51905	0.0035048	0.0186637	down
HORVU.MOREX.r3.4HG0332260	15.6799	51.2346	33.4572	-1.67235	0.0103731	0.0419603	down
HORVU.MOREX.r3.4HG0332350	14.2255	46.408	30.3168	-1.66712	0.0098077	0.0403386	down
HORVU.MOREX.r3.4HG0332840	5070.75	24883.3	14977	-2.29478	0.000235338	0.00239197	down
HORVU.MOREX.r3.4HG0333040	677.634	1401.59	1039.61	-1.05013	0.000150231	0.00167062	down
HORVU.MOREX.r3.4HG0333100	1463.33	3745.72	2604.52	-1.3561	0.00101191	0.00733947	down
HORVU.MOREX.r3.4HG0333380	197.166	681.915	439.54	-1.78752	0.00928667	0.0388969	down
HORVU.MOREX.r3.4HG0333450	147.145	300.94	224.042	-1.04162	0.000309975	0.00296107	down
HORVU.MOREX.r3.4HG0333580	65.5538	228.448	147.001	-1.81478	3.18475e-06	7.33454e-05	down
HORVU.MOREX.r3.4HG0334060	42.2968	87.7953	65.046	-1.05716	0.00365307	0.019216	down
HORVU.MOREX.r3.4HG0334790	675.768	1527	1101.38	-1.17671	0.0117667	0.0463548	down
HORVU.MOREX.r3.4HG0334880	526.29	1054.55	790.421	-1.00495	0.00104634	0.00752832	down
HORVU.MOREX.r3.4HG0334900	43.5329	110.793	77.1628	-1.33421	0.00694554	0.031366	down
HORVU.MOREX.r3.4HG0335230	45.3339	167.158	106.246	-1.87229	0.00617826	0.0285955	down
HORVU.MOREX.r3.4HG0335280	33.9903	346.926	190.458	-3.3384	8.48131e-06	0.000164609	down
HORVU.MOREX.r3.4HG0335790	34.6394	73.6642	54.1518	-1.08423	0.00547492	0.0261664	down
HORVU.MOREX.r3.4HG0336060	920.315	1841.6	1380.96	-1.00221	0.00284595	0.0159742	down
HORVU.MOREX.r3.4HG0336270	111.279	257.373	184.326	-1.20798	0.000398762	0.00359098	down
HORVU.MOREX.r3.4HG0336550	52.4388	168.286	110.362	-1.70139	2.0313e-07	7.30407e-06	down
HORVU.MOREX.r3.4HG0336840	19.8877	60.844	40.3658	-1.59835	0.00247849	0.0143568	down
HORVU.MOREX.r3.4HG0336940	166.113	404.445	285.279	-1.2867	0.000241289	0.002432	down
HORVU.MOREX.r3.4HG0337240	72.7809	257.512	165.146	-1.81672	1.19598e-06	3.2387e-05	down
HORVU.MOREX.r3.4HG0337920	429.318	1229.31	829.312	-1.52065	7.5942e-09	4.54753e-07	down
HORVU.MOREX.r3.4HG0338100	512.087	2922.74	1717.41	-2.51143	6.66918e-12	9.32829e-10	down
HORVU.MOREX.r3.4HG0338170	109.393	276.619	193.006	-1.33976	1.339e-07	5.19452e-06	down
HORVU.MOREX.r3.4HG0338400	181.474	381.845	281.66	-1.07316	3.57939e-05	0.00053268	down
HORVU.MOREX.r3.4HG0338770	10.2494	79.15	44.6997	-2.94557	2.9089e-11	3.42324e-09	down
HORVU.MOREX.r3.4HG0339610	129.044	483.844	306.444	-1.90342	0.00844147	0.0361818	down
HORVU.MOREX.r3.4HG0339620	74.0047	260.297	167.151	-1.8095	0.000601549	0.00496278	down
HORVU.MOREX.r3.4HG0339810	1963.6	4308.81	3136.2	-1.13421	0.000143437	0.0016151	down
HORVU.MOREX.r3.4HG0340370	1129.9	4178.82	2654.36	-1.8864	0.00219462	0.0130171	down
HORVU.MOREX.r3.4HG0341090	79.5094	185.217	132.363	-1.21677	0.012892	0.0496218	down
HORVU.MOREX.r3.4HG0341300	52.2864	123.771	88.0289	-1.2478	4.04237e-05	0.000588634	down
HORVU.MOREX.r3.4HG0342480	949.229	2051.59	1500.41	-1.11245	4.45822e-05	0.000638424	down
HORVU.MOREX.r3.4HG0342510	16.1163	86.3781	51.2472	-2.39702	0.00127443	0.00870125	down
HORVU.MOREX.r3.4HG0342760	490.204	1451.97	971.089	-1.56925	1.04307e-06	2.8712e-05	down
HORVU.MOREX.r3.4HG0342860	471.696	1112.26	791.976	-1.23649	5.81121e-11	6.37394e-09	down
HORVU.MOREX.r3.4HG0343130	117.117	598.682	357.9	-2.35502	0.00038142	0.00346551	down
HORVU.MOREX.r3.4HG0343400	367.894	1559.3	963.598	-2.08537	4.2569e-09	2.75003e-07	down
HORVU.MOREX.r3.4HG0343800	40.9201	110.655	75.7875	-1.44108	0.000104016	0.00126562	down
HORVU.MOREX.r3.4HG0343940	134.709	428.337	281.523	-1.6662	1.71509e-09	1.30091e-07	down
HORVU.MOREX.r3.4HG0344810	301.955	638.28	470.117	-1.08385	2.00756e-05	0.000333412	down
HORVU.MOREX.r3.4HG0344830	76.4909	168.608	122.55	-1.1401	0.00573956	0.0270663	down
HORVU.MOREX.r3.4HG0345700	165.886	948.066	556.976	-2.51234	5.12772e-08	2.3245e-06	down
HORVU.MOREX.r3.4HG0345840	65.4356	184.298	124.867	-1.50213	2.15345e-09	1.5634e-07	down
HORVU.MOREX.r3.4HG0346780	63.3682	209.791	136.58	-1.73649	0.000253373	0.00252401	down
HORVU.MOREX.r3.4HG0348030	79.2156	213.953	146.584	-1.44002	0.000753879	0.00592455	down
HORVU.MOREX.r3.4HG0348040	23.4211	100.441	61.9309	-2.09311	0.00460185	0.0228832	down
HORVU.MOREX.r3.4HG0348850	27.3898	88.1468	57.7683	-1.68686	0.0021443	0.012841	down
HORVU.MOREX.r3.4HG0349800	21.2314	131.527	76.3792	-2.63108	1.594e-14	3.91969e-12	down
HORVU.MOREX.r3.4HG0349940	5.4812	83.815	44.6481	-3.91877	3.38256e-08	1.62171e-06	down
HORVU.MOREX.r3.4HG0351260	4.0911	70.6543	37.3727	-4.04241	1.14286e-05	0.00021069	down
HORVU.MOREX.r3.4HG0351320	49.5478	342.289	195.918	-2.77724	4.36269e-07	1.37995e-05	down
HORVU.MOREX.r3.4HG0351750	3.97151	82.4766	43.2241	-4.3239	1.53731e-07	5.80146e-06	down
HORVU.MOREX.r3.4HG0352710	35.962	107.3	71.631	-1.56635	0.00569067	0.0268884	down
HORVU.MOREX.r3.4HG0353390	210.348	531.386	370.867	-1.33586	1.86734e-08	9.91969e-07	down
HORVU.MOREX.r3.4HG0353940	52.7764	301.981	177.379	-2.5197	1.55276e-10	1.53723e-08	down
HORVU.MOREX.r3.4HG0354250	264.914	615.972	440.443	-1.2162	0.00437072	0.0219801	down
HORVU.MOREX.r3.4HG0358880	434.681	1331.65	883.163	-1.61399	1.0183e-06	2.81762e-05	down
HORVU.MOREX.r3.4HG0358980	10.2702	331.345	170.808	-4.97546	8.19881e-09	4.84493e-07	down
HORVU.MOREX.r3.4HG0361130	251.143	1070.96	661.051	-2.08987	0.000660927	0.00533712	down
HORVU.MOREX.r3.4HG0369880	20.4989	52.3015	36.4002	-1.34168	0.00420058	0.0213758	down
HORVU.MOREX.r3.4HG0375550	14.3958	38.6371	26.5164	-1.41067	0.00407768	0.0208705	down
HORVU.MOREX.r3.4HG0376250	28.6274	74.1509	51.3891	-1.37308	0.000219734	0.00227277	down
HORVU.MOREX.r3.4HG0378080	52.2339	175.728	113.981	-1.75835	4.18465e-10	3.84332e-08	down
HORVU.MOREX.r3.4HG0379290	114.995	314.497	214.746	-1.44885	3.86588e-05	0.000566724	down
HORVU.MOREX.r3.4HG0380410	43.9053	99.5283	71.7168	-1.19357	0.00262942	0.0150619	down
HORVU.MOREX.r3.4HG0380790	17.4481	50.9794	34.2138	-1.56522	0.00291196	0.0162622	down
HORVU.MOREX.r3.4HG0380970	96.4843	510.95	303.717	-2.39978	7.5679e-08	3.25015e-06	down
HORVU.MOREX.r3.4HG0381880	2123.8	4838.21	3481	-1.18767	0.000430598	0.00384137	down
HORVU.MOREX.r3.4HG0382260	156.086	333.528	244.807	-1.09902	2.47814e-05	0.000394793	down
HORVU.MOREX.r3.4HG0382280	41.0742	101.324	71.199	-1.31873	0.00318887	0.0174131	down
HORVU.MOREX.r3.4HG0382790	174.301	385.428	279.865	-1.15181	0.000261385	0.00259108	down
HORVU.MOREX.r3.4HG0382910	181.13	588.979	385.055	-1.69962	1.25703e-05	0.000226292	down
HORVU.MOREX.r3.4HG0383070	15.1747	103.39	59.2825	-2.7788	5.68445e-08	2.5415e-06	down
HORVU.MOREX.r3.4HG0383410	245.974	1248.35	747.164	-2.34145	0.000219499	0.00227188	down
HORVU.MOREX.r3.4HG0383510	1302.43	2755.81	2029.12	-1.08195	0.000742884	0.00585626	down
HORVU.MOREX.r3.4HG0383920	12.5335	96.8697	54.7016	-2.98713	2.87288e-11	3.42187e-09	down
HORVU.MOREX.r3.4HG0384360	87.6728	254.068	170.871	-1.53208	4.37707e-11	4.87101e-09	down
HORVU.MOREX.r3.4HG0384390	78.6818	306.366	192.524	-1.95531	5.92061e-08	2.61639e-06	down
HORVU.MOREX.r3.4HG0384560	283.534	569.598	426.566	-1.00658	0.000129061	0.00149617	down
HORVU.MOREX.r3.4HG0384980	255.588	743.647	499.617	-1.54008	8.23423e-05	0.00105406	down
HORVU.MOREX.r3.4HG0385030	70.9772	1548.65	809.813	-4.44127	2.14446e-09	1.5634e-07	down
HORVU.MOREX.r3.4HG0385330	141.273	625.895	383.584	-2.14401	0.000527607	0.00449214	down
HORVU.MOREX.r3.4HG0385670	72.6134	148.244	110.429	-1.02095	0.00373674	0.0195439	down
HORVU.MOREX.r3.4HG0385680	2.32883	38.8112	20.57	-3.97468	0.0002641	0.00260839	down
HORVU.MOREX.r3.4HG0386110	10.6635	75.9492	43.3064	-2.79064	0.000116307	0.00137458	down
HORVU.MOREX.r3.4HG0386900	3.553	62.6317	33.0923	-4.11677	1.02963e-09	8.34989e-08	down
HORVU.MOREX.r3.4HG0387540	566.224	1974.31	1270.27	-1.80151	2.49371e-14	5.67449e-12	down
HORVU.MOREX.r3.4HG0388470	525.364	1113.85	819.608	-1.08569	0.00211669	0.0127052	down
HORVU.MOREX.r3.4HG0389060	662.536	1814.69	1238.61	-1.45337	0.000107808	0.00130122	down
HORVU.MOREX.r3.4HG0389580	167.232	396.262	281.747	-1.24428	6.4316e-06	0.000131796	down
HORVU.MOREX.r3.4HG0389700	111.003	324.513	217.758	-1.5473	7.8462e-06	0.000154752	down
HORVU.MOREX.r3.4HG0390740	51.8247	203.951	127.888	-1.99214	3.86947e-06	8.5747e-05	down
HORVU.MOREX.r3.4HG0391170	290.314	3161.17	1725.74	-3.44591	0.00322412	0.0175679	down
HORVU.MOREX.r3.4HG0391180	25.9143	125.806	75.8603	-2.25416	5.53587e-06	0.000116736	down
HORVU.MOREX.r3.4HG0391450	134.753	274.022	204.388	-1.02239	0.000295632	0.00284726	down
HORVU.MOREX.r3.4HG0391590	114.08	235.898	174.989	-1.05173	0.000284028	0.00276343	down
HORVU.MOREX.r3.4HG0391730	380.294	1126.83	753.562	-1.56475	0.000168521	0.00183388	down
HORVU.MOREX.r3.4HG0391810	24.167	105.589	64.8782	-2.12175	8.68886e-08	3.64932e-06	down
HORVU.MOREX.r3.4HG0391910	159.738	439.292	299.515	-1.46472	1.731e-07	6.38387e-06	down
HORVU.MOREX.r3.4HG0392120	522.595	1849.55	1186.07	-1.82144	5.92895e-07	1.78642e-05	down
HORVU.MOREX.r3.4HG0392350	52.0304	443.891	247.961	-3.08561	0.000512726	0.00439406	down
HORVU.MOREX.r3.4HG0392580	115.022	1315.55	715.284	-3.51025	4.2278e-09	2.74833e-07	down
HORVU.MOREX.r3.4HG0392680	34.4434	120.389	77.4162	-1.79146	0.000544822	0.00459423	down
HORVU.MOREX.r3.4HG0392800	79.0765	262.415	170.746	-1.73774	2.47468e-09	1.76304e-07	down
HORVU.MOREX.r3.4HG0392880	282.597	755.852	519.225	-1.41948	9.9853e-08	4.07482e-06	down
HORVU.MOREX.r3.4HG0392940	446.007	1322.37	884.186	-1.56676	0.00618701	0.0286187	down
HORVU.MOREX.r3.4HG0393120	48.1639	196.425	122.295	-2.04287	2.72379e-05	0.000426793	down
HORVU.MOREX.r3.4HG0393520	221.996	663.4	442.698	-1.57684	6.32709e-05	0.000846165	down
HORVU.MOREX.r3.4HG0394130	131.7	375.669	253.685	-1.50673	0.00276176	0.0156005	down
HORVU.MOREX.r3.4HG0394330	34.5047	86.2505	60.3776	-1.31166	4.00511e-05	0.000584324	down
HORVU.MOREX.r3.4HG0394400	30.7828	100.164	65.4736	-1.72047	0.000850764	0.00645329	down
HORVU.MOREX.r3.4HG0394630	24.0687	826.892	425.48	-5.10941	0.00915021	0.0384803	down
HORVU.MOREX.r3.4HG0394680	27.9279	127.695	77.8116	-2.179	5.77545e-08	2.57207e-06	down
HORVU.MOREX.r3.4HG0394720	657.978	1423.88	1040.93	-1.11264	0.00641582	0.0294448	down
HORVU.MOREX.r3.4HG0394810	88.0639	223.178	155.621	-1.33975	0.00147403	0.00974127	down
HORVU.MOREX.r3.4HG0394830	204.941	496.543	350.742	-1.28299	5.03273e-05	0.000700083	down
HORVU.MOREX.r3.4HG0394900	3.05679	51.6685	27.3626	-4.25355	1.19442e-05	0.000217824	down
HORVU.MOREX.r3.4HG0394980	251.803	1685.36	968.58	-2.74256	0.000139447	0.00158146	down
HORVU.MOREX.r3.4HG0395160	6.16282	61.2918	33.7273	-3.34643	0.000925853	0.00689236	down
HORVU.MOREX.r3.4HG0395220	96.6413	275.465	186.053	-1.51957	0.000100277	0.00122896	down
HORVU.MOREX.r3.4HG0395480	37.9232	193.848	115.886	-2.3452	0.000396255	0.00357474	down
HORVU.MOREX.r3.4HG0395580	127.591	445.423	286.507	-1.80151	0.000829134	0.00634906	down
HORVU.MOREX.r3.4HG0395710	153.171	343.866	248.518	-1.16683	9.88361e-05	0.00122013	down
HORVU.MOREX.r3.4HG0395840	200.152	511.7	355.926	-1.34938	0.000919901	0.0068581	down
HORVU.MOREX.r3.4HG0395940	157.306	459.558	308.432	-1.54335	0.012774	0.0493008	down
HORVU.MOREX.r3.4HG0395960	968.578	3519.25	2243.91	-1.86073	0.00439029	0.0220387	down
HORVU.MOREX.r3.4HG0396540	76.9521	322.196	199.574	-2.06053	2.99217e-05	0.000458939	down
HORVU.MOREX.r3.4HG0396600	113.143	260.047	186.595	-1.2054	0.000352449	0.00327849	down
HORVU.MOREX.r3.4HG0397370	27.4585	101.269	64.3635	-1.88653	0.000793868	0.00614382	down
HORVU.MOREX.r3.4HG0397460	42.8542	156.815	99.8346	-1.85968	0.00329778	0.0178228	down
HORVU.MOREX.r3.4HG0397530	83.1677	210.198	146.683	-1.339	0.00130377	0.00884904	down
HORVU.MOREX.r3.4HG0398160	2376.19	5823.09	4099.64	-1.29371	0.000193324	0.00205252	down
HORVU.MOREX.r3.4HG0398320	32.4208	155.015	93.718	-2.24782	0.0056599	0.0267901	down
HORVU.MOREX.r3.4HG0398400	359.605	957.163	658.384	-1.413	1.91268e-17	9.25154e-15	down
HORVU.MOREX.r3.4HG0399030	63.0064	177.578	120.292	-1.49311	0.00281284	0.0158323	down
HORVU.MOREX.r3.4HG0399520	35.4523	84.8624	60.1574	-1.25634	0.000326366	0.00308754	down
HORVU.MOREX.r3.4HG0399660	1729.26	5156.46	3442.86	-1.57689	0.000138598	0.00157927	down
HORVU.MOREX.r3.4HG0400060	33.0129	77.2134	55.1131	-1.22581	0.00147806	0.00975962	down
HORVU.MOREX.r3.4HG0401230	29.7575	120.386	75.072	-2.02766	0.000269994	0.00265227	down
HORVU.MOREX.r3.4HG0402000	12.7576	100.547	56.6522	-2.97398	2.30989e-08	1.19378e-06	down
HORVU.MOREX.r3.4HG0402070	23.4703	88.6008	56.0356	-1.90748	0.00430541	0.0217219	down
HORVU.MOREX.r3.4HG0402730	203.433	697.852	450.643	-1.78155	2.14585e-09	1.5634e-07	down
HORVU.MOREX.r3.4HG0402760	28.0235	157.989	93.0064	-2.48837	0.000332895	0.00313098	down
HORVU.MOREX.r3.4HG0402930	95.0927	302.885	198.989	-1.66624	0.00276456	0.0156085	down
HORVU.MOREX.r3.4HG0403040	72.2544	207.18	139.717	-1.5249	0.00270484	0.0153701	down
HORVU.MOREX.r3.4HG0403400	1368.04	3260.79	2314.42	-1.25361	0.000291133	0.00281103	down
HORVU.MOREX.r3.4HG0403480	504.032	1071.81	787.921	-1.08878	0.0095187	0.039532	down
HORVU.MOREX.r3.4HG0403510	94.1033	272.351	183.227	-1.53322	4.39668e-12	6.44536e-10	down
HORVU.MOREX.r3.4HG0404380	52.4148	163.176	107.796	-1.65083	4.33915e-07	1.37822e-05	down
HORVU.MOREX.r3.4HG0404410	29.1428	211.491	120.317	-2.84811	0.00191264	0.0118052	down
HORVU.MOREX.r3.4HG0405130	51.2371	404.029	227.633	-2.98288	4.5728e-25	9.95955e-22	down
HORVU.MOREX.r3.4HG0405320	542.737	2894.87	1718.8	-2.41423	0.00077857	0.00606855	down
HORVU.MOREX.r3.4HG0405710	1228.54	2635	1931.77	-1.10145	4.03355e-05	0.000587911	down
HORVU.MOREX.r3.4HG0405780	203.919	505.295	354.607	-1.30731	0.00677186	0.0307456	down
HORVU.MOREX.r3.4HG0406770	435.042	1569.66	1002.35	-1.85077	9.42497e-14	1.86614e-11	down
HORVU.MOREX.r3.4HG0406970	6.74568	37.9689	22.3573	-2.44905	0.00867535	0.0369454	down
HORVU.MOREX.r3.4HG0407310	26.0399	130.162	78.1008	-2.30357	1.75425e-10	1.71444e-08	down
HORVU.MOREX.r3.4HG0408690	544.584	1543.86	1044.22	-1.50341	3.23214e-06	7.43246e-05	down
HORVU.MOREX.r3.4HG0409110	10.535	62.7	36.6175	-2.57469	4.45967e-05	0.000638424	down
HORVU.MOREX.r3.4HG0409850	181.284	685.031	433.158	-1.9146	9.99741e-05	0.00122671	down
HORVU.MOREX.r3.4HG0410620	325.272	1813.68	1069.48	-2.47697	1.247e-12	2.11241e-10	down
HORVU.MOREX.r3.4HG0410750	62.8972	259.954	161.426	-2.04044	0.00347833	0.0185812	down
HORVU.MOREX.r3.4HG0410950	273.24	619.614	446.427	-1.18114	0.000786365	0.00610123	down
HORVU.MOREX.r3.4HG0411210	309.464	955.135	632.299	-1.62401	5.03755e-05	0.000700114	down
HORVU.MOREX.r3.4HG0411590	3.80111	75.0559	39.4285	-4.25062	0.000137816	0.00157625	down
HORVU.MOREX.r3.4HG0411700	793.893	2151.15	1472.52	-1.43768	3.00215e-12	4.67049e-10	down
HORVU.MOREX.r3.4HG0412340	123.079	321.316	222.197	-1.38287	2.03447e-06	5.03243e-05	down
HORVU.MOREX.r3.4HG0412370	69.7417	323.57	196.656	-2.20695	7.72157e-05	0.00100275	down
HORVU.MOREX.r3.4HG0412830	13.8907	42.2861	28.0884	-1.62718	0.000932497	0.00692374	down
HORVU.MOREX.r3.4HG0412910	135.555	709.844	422.7	-2.38227	6.827e-12	9.41059e-10	down
HORVU.MOREX.r3.4HG0413370	71.2005	566.007	318.604	-2.98561	4.08217e-07	1.31579e-05	down
HORVU.MOREX.r3.4HG0413540	73.4874	253.75	163.619	-1.78328	0.00351466	0.0186966	down
HORVU.MOREX.r3.4HG0413590	77.1077	298.355	187.731	-1.9466	0.0064957	0.0297041	down
HORVU.MOREX.r3.4HG0414140	25.0788	169.98	97.5292	-2.76146	1.41584e-06	3.76061e-05	down
HORVU.MOREX.r3.4HG0415240	129.501	677.184	403.342	-2.38262	7.19956e-06	0.000144432	down
HORVU.MOREX.r3.4HG0415640	63.8047	222.415	143.11	-1.80582	5.78656e-08	2.57207e-06	down
HORVU.MOREX.r3.4HG0415720	19.143	94.3119	56.7274	-2.27939	0.00148224	0.00977514	down
HORVU.MOREX.r3.4HG0415770	736.121	2446.77	1591.44	-1.732	0.00212326	0.0127395	down
HORVU.MOREX.r3.4HG0416570	158.594	734.399	446.496	-2.2128	2.40662e-08	1.22713e-06	down
HORVU.MOREX.r3.4HG0416940	26.3852	116.455	71.4202	-2.12889	1.17494e-06	3.19306e-05	down
HORVU.MOREX.r3.4HG0417010	64.7912	214.65	139.72	-1.72355	0.00425973	0.0216119	down
HORVU.MOREX.r3.4HG0417320	54.9332	219.986	137.46	-2.00276	0.0013007	0.00883319	down
HORVU.MOREX.r3.4HG0417510	18.227	59.5226	38.8748	-1.7399	0.000142518	0.00160831	down
HORVU.MOREX.r3.4HG0417970	43.8306	102.31	73.0703	-1.21683	7.8225e-05	0.00101155	down
HORVU.MOREX.r3.4HG0418230	68.9557	1178.96	623.957	-4.08678	2.26154e-09	1.61875e-07	down
HORVU.MOREX.r3.4HG0418400	164.038	441.506	302.772	-1.43543	1.04211e-11	1.38156e-09	down
HORVU.MOREX.r3.4HG0418440	21.9639	696.65	359.307	-4.98852	6.41193e-63	9.77564e-59	down
HORVU.MOREX.r3.5HG0420000	180.404	372.577	276.49	-1.05259	2.55857e-06	6.13331e-05	down
HORVU.MOREX.r3.5HG0420210	34.442	173.823	104.132	-2.34964	1.20356e-07	4.7661e-06	down
HORVU.MOREX.r3.5HG0420500	6959.85	30262.1	18611	-2.12035	0.000542595	0.00458051	down
HORVU.MOREX.r3.5HG0420690	38.1386	91.2828	64.7107	-1.27229	0.0125142	0.0484327	down
HORVU.MOREX.r3.5HG0420920	214.998	1382.27	798.632	-2.68225	4.51527e-07	1.41355e-05	down
HORVU.MOREX.r3.5HG0421310	376.738	950.934	663.836	-1.33652	2.12431e-05	0.000348249	down
HORVU.MOREX.r3.5HG0423100	222.845	703.245	463.045	-1.65599	1.11455e-05	0.000206219	down
HORVU.MOREX.r3.5HG0423780	270.805	723.843	497.324	-1.41738	0.00107017	0.00764921	down
HORVU.MOREX.r3.5HG0424560	9.54383	114.573	62.0582	-3.53495	1.47968e-07	5.6824e-06	down
HORVU.MOREX.r3.5HG0424600	4.35425	49.6578	27.006	-3.46073	0.00175635	0.0110737	down
HORVU.MOREX.r3.5HG0425080	27.992	62.3949	45.1935	-1.15624	0.00778051	0.0341332	down
HORVU.MOREX.r3.5HG0425730	66.6896	436.402	251.546	-2.70702	2.94155e-14	6.59513e-12	down
HORVU.MOREX.r3.5HG0425940	20.2418	42.8621	31.552	-1.09161	0.0093413	0.0390399	down
HORVU.MOREX.r3.5HG0425990	36.9844	132.621	84.8026	-1.84148	8.8371e-07	2.49964e-05	down
HORVU.MOREX.r3.5HG0426510	64.9851	188.87	126.928	-1.52989	0.000668231	0.00538186	down
HORVU.MOREX.r3.5HG0427250	519.387	1557.8	1038.59	-1.58705	6.5723e-05	0.000875405	down
HORVU.MOREX.r3.5HG0428100	63.9559	184.783	124.369	-1.5446	0.000186615	0.00199518	down
HORVU.MOREX.r3.5HG0429360	66.8699	604.914	335.892	-3.17069	2.614e-05	0.000414004	down
HORVU.MOREX.r3.5HG0429900	160.664	405.403	283.034	-1.33621	0.000190992	0.002032	down
HORVU.MOREX.r3.5HG0432280	33.3912	156.754	95.0727	-2.22068	4.89991e-08	2.23817e-06	down
HORVU.MOREX.r3.5HG0432640	35.2986	78.3984	56.8485	-1.16892	0.000839093	0.00639641	down
HORVU.MOREX.r3.5HG0433070	23.0969	66.1846	44.6407	-1.55032	0.00275408	0.0155781	down
HORVU.MOREX.r3.5HG0433220	33.9953	514.471	274.233	-3.94386	3.52509e-08	1.67949e-06	down
HORVU.MOREX.r3.5HG0433240	239.578	1750.21	994.895	-2.8729	7.75624e-10	6.56954e-08	down
HORVU.MOREX.r3.5HG0433250	362.62	3843.02	2102.82	-3.40847	5.58791e-25	1.06492e-21	down
HORVU.MOREX.r3.5HG0433440	1785.99	4390.97	3088.48	-1.29803	0.000445627	0.00394314	down
HORVU.MOREX.r3.5HG0433470	396.882	1272.45	834.668	-1.6799	0.000111441	0.00133048	down
HORVU.MOREX.r3.5HG0433610	38.9172	95.2726	67.0949	-1.27353	0.00154877	0.0100389	down
HORVU.MOREX.r3.5HG0433990	283.571	825.446	554.508	-1.53874	3.61038e-06	8.07095e-05	down
HORVU.MOREX.r3.5HG0436680	96.0071	333.348	214.678	-1.79104	2.98543e-06	6.98096e-05	down
HORVU.MOREX.r3.5HG0436820	11.3557	51.329	31.3424	-2.21661	9.7171e-05	0.00120249	down
HORVU.MOREX.r3.5HG0438750	3647.01	7304.87	5475.94	-1.0023	1.76961e-11	2.17577e-09	down
HORVU.MOREX.r3.5HG0438830	781.366	1646.14	1213.75	-1.07691	1.28007e-05	0.00023014	down
HORVU.MOREX.r3.5HG0438840	9.39743	52.1376	30.7675	-2.41344	1.7326e-05	0.000293176	down
HORVU.MOREX.r3.5HG0439460	86.7072	211.57	149.139	-1.2941	0.00022307	0.0022941	down
HORVU.MOREX.r3.5HG0439620	40.8438	204.01	122.427	-2.31032	0.000393377	0.00355935	down
HORVU.MOREX.r3.5HG0440540	87.2109	213.244	150.228	-1.2886	0.000960047	0.00706754	down
HORVU.MOREX.r3.5HG0440610	44.0068	165.328	104.668	-1.90009	0.0121398	0.0473846	down
HORVU.MOREX.r3.5HG0440640	8.17483	33.7285	20.9517	-2.06212	0.000395728	0.0035721	down
HORVU.MOREX.r3.5HG0441320	28.5778	201.443	115.011	-2.80378	1.49539e-05	0.000262054	down
HORVU.MOREX.r3.5HG0441760	382.215	2430.07	1406.14	-2.66701	1.15906e-06	3.1612e-05	down
HORVU.MOREX.r3.5HG0441860	2729.72	8874.86	5802.29	-1.70068	1.77389e-18	1.17586e-15	down
HORVU.MOREX.r3.5HG0442770	85.3398	273.53	179.435	-1.67433	0.000466147	0.00409619	down
HORVU.MOREX.r3.5HG0443150	107.899	640.109	374.004	-2.56075	1.35533e-07	5.24452e-06	down
HORVU.MOREX.r3.5HG0444490	39.4433	98.2766	68.86	-1.32502	4.87917e-05	0.000684103	down
HORVU.MOREX.r3.5HG0445680	15.6993	59.5692	37.6343	-1.92085	3.36153e-05	0.000506422	down
HORVU.MOREX.r3.5HG0446040	83.2542	283.583	183.419	-1.76333	0.00266633	0.015208	down
HORVU.MOREX.r3.5HG0447830	129.281	285.473	207.377	-1.15085	0.000597197	0.00493221	down
HORVU.MOREX.r3.5HG0448020	39.1892	95.9426	67.5659	-1.28884	0.0116025	0.0457793	down
HORVU.MOREX.r3.5HG0448480	12.5184	108.766	60.6424	-3.13216	9.72243e-10	7.92664e-08	down
HORVU.MOREX.r3.5HG0448660	15.3899	230.931	123.16	-3.88225	8.56601e-08	3.61766e-06	down
HORVU.MOREX.r3.5HG0448780	423.811	1006.45	715.13	-1.251	0.00121084	0.00836565	down
HORVU.MOREX.r3.5HG0451280	18.6948	88.584	53.6394	-2.22086	1.46201e-05	0.000258283	down
HORVU.MOREX.r3.5HG0454300	27.9742	63.8932	45.9337	-1.19062	0.0101908	0.0414426	down
HORVU.MOREX.r3.5HG0458100	209.854	453.437	331.645	-1.11255	0.000657641	0.00531623	down
HORVU.MOREX.r3.5HG0459140	4.35873	83.6721	44.0154	-4.18003	3.57784e-07	1.1756e-05	down
HORVU.MOREX.r3.5HG0459670	4.34973	60.79	32.5698	-3.852	2.74744e-05	0.000430057	down
HORVU.MOREX.r3.5HG0459870	79.631	205.777	142.704	-1.36474	1.19703e-05	0.00021804	down
HORVU.MOREX.r3.5HG0460390	59.8664	181.247	120.557	-1.61619	0.000478189	0.00417019	down
HORVU.MOREX.r3.5HG0460570	44.273	197.139	120.706	-2.15502	3.38558e-07	1.12454e-05	down
HORVU.MOREX.r3.5HG0460910	30.3822	173.144	101.763	-2.52524	0.000551896	0.00463338	down
HORVU.MOREX.r3.5HG0463060	209.221	570.467	389.844	-1.45211	3.5071e-11	4.02024e-09	down
HORVU.MOREX.r3.5HG0463170	158.057	362.846	260.451	-1.2014	0.000606646	0.00499672	down
HORVU.MOREX.r3.5HG0463670	8.38553	116.169	62.2774	-3.76225	9.2372e-08	3.85836e-06	down
HORVU.MOREX.r3.5HG0464400	3256.03	10863.1	7059.55	-1.73799	3.46308e-05	0.000520178	down
HORVU.MOREX.r3.5HG0464670	38.7634	83.5723	61.1678	-1.09997	0.00197909	0.0120548	down
HORVU.MOREX.r3.5HG0465170	41.3655	115.673	78.5192	-1.47874	9.74859e-05	0.00120541	down
HORVU.MOREX.r3.5HG0465190	301.436	638.135	469.786	-1.08206	0.00108562	0.00773429	down
HORVU.MOREX.r3.5HG0465400	44.4941	217.234	130.864	-2.27481	0.000520555	0.00444864	down
HORVU.MOREX.r3.5HG0466440	21.333	58.9725	40.1527	-1.48771	0.00248098	0.0143658	down
HORVU.MOREX.r3.5HG0467780	515.691	1064.15	789.92	-1.04621	0.00951251	0.0395279	down
HORVU.MOREX.r3.5HG0467900	72.7984	192.096	132.447	-1.39072	0.000528797	0.0044964	down
HORVU.MOREX.r3.5HG0468240	661.366	1544.35	1102.86	-1.22251	0.00062852	0.00512977	down
HORVU.MOREX.r3.5HG0468530	207.146	454.138	330.642	-1.13086	1.36844e-06	3.65381e-05	down
HORVU.MOREX.r3.5HG0468600	74.9537	375.263	225.108	-2.32717	1.18978e-08	6.76845e-07	down
HORVU.MOREX.r3.5HG0469320	44.4343	109.562	76.998	-1.32063	0.00189175	0.01171	down
HORVU.MOREX.r3.5HG0470480	169.4	358.159	263.779	-1.08615	1.06571e-06	2.92753e-05	down
HORVU.MOREX.r3.5HG0470760	12.2569	41.6378	26.9474	-1.7979	0.00140509	0.00936729	down
HORVU.MOREX.r3.5HG0471320	58.8336	128.749	93.7912	-1.13362	0.000984281	0.00720075	down
HORVU.MOREX.r3.5HG0471860	13.6471	48.9285	31.2878	-1.85067	0.00110828	0.00785537	down
HORVU.MOREX.r3.5HG0473460	157.534	537.63	347.582	-1.77292	4.06593e-07	1.31333e-05	down
HORVU.MOREX.r3.5HG0474050	73.5517	251.244	162.398	-1.76551	0.000388898	0.00352715	down
HORVU.MOREX.r3.5HG0474130	22.3778	62.4452	42.4115	-1.49129	0.00798068	0.0347936	down
HORVU.MOREX.r3.5HG0476200	20.0117	54.2975	37.1546	-1.44209	0.00263267	0.0150667	down
HORVU.MOREX.r3.5HG0476460	60.5628	140.051	100.307	-1.22274	0.00152038	0.00993134	down
HORVU.MOREX.r3.5HG0476690	130.057	277.714	203.885	-1.08783	0.00057371	0.00477444	down
HORVU.MOREX.r3.5HG0477460	62.6717	357.963	210.317	-2.51336	7.69493e-06	0.000152558	down
HORVU.MOREX.r3.5HG0477510	3209.47	8344.02	5776.74	-1.37887	0.000106122	0.00128509	down
HORVU.MOREX.r3.5HG0477590	20.4855	114.375	67.43	-2.46451	4.06569e-06	8.94453e-05	down
HORVU.MOREX.r3.5HG0478050	166.968	501.364	334.166	-1.58211	3.5036e-07	1.1587e-05	down
HORVU.MOREX.r3.5HG0478340	54.8184	119.256	87.0371	-1.13692	0.00651047	0.0297552	down
HORVU.MOREX.r3.5HG0478780	57.8888	138.507	98.1981	-1.25999	0.000132092	0.00152335	down
HORVU.MOREX.r3.5HG0479040	160.455	499.213	329.834	-1.64039	8.15837e-10	6.83948e-08	down
HORVU.MOREX.r3.5HG0479050	13.4258	99.7493	56.5876	-2.90862	3.75318e-05	0.00055393	down
HORVU.MOREX.r3.5HG0479280	24.9518	74.2999	49.6258	-1.60133	0.00729366	0.0324954	down
HORVU.MOREX.r3.5HG0479630	35.2403	90.1838	62.7121	-1.38414	0.00223139	0.0132064	down
HORVU.MOREX.r3.5HG0479660	41.0339	130.756	85.895	-1.68454	0.000135864	0.00155978	down
HORVU.MOREX.r3.5HG0479980	328.557	742.887	535.722	-1.17728	3.18823e-08	1.541e-06	down
HORVU.MOREX.r3.5HG0480200	54.0227	145.737	99.8799	-1.41924	0.00561838	0.0266515	down
HORVU.MOREX.r3.5HG0480330	70.8885	264.443	167.666	-1.8964	2.62249e-07	9.04581e-06	down
HORVU.MOREX.r3.5HG0480540	25.4912	74.7468	50.119	-1.5457	0.0017916	0.0112545	down
HORVU.MOREX.r3.5HG0480600	19.3882	485.337	252.362	-4.62906	8.27021e-09	4.86825e-07	down
HORVU.MOREX.r3.5HG0480800	427.842	976.993	702.417	-1.19316	6.99765e-06	0.000140933	down
HORVU.MOREX.r3.5HG0480830	92.2155	285.235	188.725	-1.63913	9.55951e-06	0.00018218	down
HORVU.MOREX.r3.5HG0481580	98.7214	647.856	373.289	-2.70916	0.000188635	0.00201255	down
HORVU.MOREX.r3.5HG0481600	62.7461	323.187	192.966	-2.35874	7.26629e-08	3.1383e-06	down
HORVU.MOREX.r3.5HG0481730	48.4686	139.736	94.1024	-1.51724	3.29355e-06	7.52825e-05	down
HORVU.MOREX.r3.5HG0481760	16.0133	41.654	28.8336	-1.41789	0.00546189	0.0261353	down
HORVU.MOREX.r3.5HG0482310	945.382	2773.71	1859.55	-1.55215	0.0111543	0.0443931	down
HORVU.MOREX.r3.5HG0482370	34.6707	203.764	119.218	-2.54655	1.07054e-16	4.66328e-14	down
HORVU.MOREX.r3.5HG0482390	451.06	972.184	711.622	-1.10744	0.00100074	0.00728969	down
HORVU.MOREX.r3.5HG0482580	47.1263	100.119	73.6227	-1.10347	0.00916046	0.0384951	down
HORVU.MOREX.r3.5HG0483130	205.906	484.289	345.098	-1.2367	0.00201816	0.0122342	down
HORVU.MOREX.r3.5HG0483840	68.0005	212.534	140.267	-1.63869	0.00259876	0.014923	down
HORVU.MOREX.r3.5HG0483990	1530.57	4303.81	2917.19	-1.49119	1.7493e-07	6.40499e-06	down
HORVU.MOREX.r3.5HG0484320	23.6766	229.753	126.715	-3.26122	2.43866e-06	5.88827e-05	down
HORVU.MOREX.r3.5HG0484690	19.7188	82.4362	51.0775	-2.08487	0.000145685	0.00163557	down
HORVU.MOREX.r3.5HG0485180	43.3566	126.373	84.8648	-1.55587	0.000113421	0.00134884	down
HORVU.MOREX.r3.5HG0485390	647.367	1420.93	1034.15	-1.13633	1.75587e-05	0.000296457	down
HORVU.MOREX.r3.5HG0485530	53.4044	117.829	85.6169	-1.15178	0.00210202	0.012632	down
HORVU.MOREX.r3.5HG0485560	8.08496	212.495	110.29	-4.68313	3.53299e-07	1.16337e-05	down
HORVU.MOREX.r3.5HG0485760	326.354	946.276	636.315	-1.53409	7.20839e-05	0.00094334	down
HORVU.MOREX.r3.5HG0485780	1452.48	4928.7	3190.59	-1.76199	4.6013e-06	9.93645e-05	down
HORVU.MOREX.r3.5HG0485790	1441.76	3040.22	2240.99	-1.07619	3.42852e-06	7.77845e-05	down
HORVU.MOREX.r3.5HG0486320	27.155	143.596	85.3757	-2.41529	0.000139767	0.00158312	down
HORVU.MOREX.r3.5HG0486640	58.9694	189.383	124.176	-1.68922	8.27329e-07	2.36207e-05	down
HORVU.MOREX.r3.5HG0486650	16.7637	147.837	82.3003	-3.1478	1.39312e-10	1.41597e-08	down
HORVU.MOREX.r3.5HG0486800	46.5327	425.263	235.898	-3.18831	4.23625e-09	2.74833e-07	down
HORVU.MOREX.r3.5HG0486970	10.6367	46.313	28.4748	-2.11249	0.000237949	0.00241071	down
HORVU.MOREX.r3.5HG0487000	4.96552	354.585	179.775	-6.04048	3.77543e-26	1.15121e-22	down
HORVU.MOREX.r3.5HG0487600	25.5811	53.8644	39.7228	-1.0848	0.00332265	0.017929	down
HORVU.MOREX.r3.5HG0487910	84.9312	251.339	168.135	-1.55758	4.83218e-09	3.06663e-07	down
HORVU.MOREX.r3.5HG0488030	140.506	414.478	277.492	-1.55727	1.59864e-07	5.99262e-06	down
HORVU.MOREX.r3.5HG0488040	15.0714	77.1349	46.1032	-2.33426	0.00717069	0.0321448	down
HORVU.MOREX.r3.5HG0488230	567.585	2434.54	1501.06	-2.10196	0.00190466	0.0117707	down
HORVU.MOREX.r3.5HG0488660	8.01337	26.6251	17.3192	-1.74106	0.00778216	0.0341332	down
HORVU.MOREX.r3.5HG0489020	196.603	558.723	377.663	-1.51191	4.72095e-12	6.85482e-10	down
HORVU.MOREX.r3.5HG0489060	208.082	601.467	404.774	-1.52859	0.00179281	0.0112575	down
HORVU.MOREX.r3.5HG0489780	24.7246	52.6478	38.6862	-1.08459	0.00599346	0.0279286	down
HORVU.MOREX.r3.5HG0490470	174.204	584.49	379.347	-1.75161	0.00163204	0.0104415	down
HORVU.MOREX.r3.5HG0490540	18.4137	76.4775	47.4456	-2.02546	1.56964e-05	0.000271324	down
HORVU.MOREX.r3.5HG0490650	40.9724	211.867	126.419	-2.36005	0.00208335	0.0125445	down
HORVU.MOREX.r3.5HG0490960	68.0799	195.217	131.649	-1.53619	4.30548e-05	0.000621604	down
HORVU.MOREX.r3.5HG0491150	39.9515	448.498	244.225	-3.4807	6.96645e-05	0.000915608	down
HORVU.MOREX.r3.5HG0491580	8.47376	45.8507	27.1622	-2.45225	0.00102604	0.00740671	down
HORVU.MOREX.r3.5HG0491740	637.682	1974.86	1306.27	-1.62989	9.55001e-05	0.0011847	down
HORVU.MOREX.r3.5HG0492560	8.15084	38.8222	23.4865	-2.23799	1.33167e-05	0.000237458	down
HORVU.MOREX.r3.5HG0492650	30.5584	185.47	108.014	-2.59571	1.23044e-08	6.92227e-07	down
HORVU.MOREX.r3.5HG0492720	672.09	1440.45	1056.27	-1.09992	0.00346256	0.0185303	down
HORVU.MOREX.r3.5HG0492890	45.1491	694.968	370.058	-3.95119	0.000933248	0.00692374	down
HORVU.MOREX.r3.5HG0492940	82.6882	1631.06	856.873	-4.31148	2.43753e-12	3.8711e-10	down
HORVU.MOREX.r3.5HG0493040	428.995	873.06	651.027	-1.02694	1.05043e-05	0.000196502	down
HORVU.MOREX.r3.5HG0493200	546.164	2286.95	1416.56	-2.06553	0.000129146	0.00149617	down
HORVU.MOREX.r3.5HG0493410	1.76674	56.1057	28.9362	-4.92427	0.000495445	0.00427721	down
HORVU.MOREX.r3.5HG0494140	24.2015	68.7616	46.4816	-1.53795	0.000109765	0.0013177	down
HORVU.MOREX.r3.5HG0494340	21.5243	77.4083	49.4663	-1.82478	0.00829904	0.0357522	down
HORVU.MOREX.r3.5HG0494460	31.7216	83.889	57.8053	-1.40644	0.000628097	0.00512906	down
HORVU.MOREX.r3.5HG0494810	210.453	1000.38	605.418	-2.24628	3.46715e-08	1.65706e-06	down
HORVU.MOREX.r3.5HG0495090	35.7663	108.003	71.8849	-1.59707	1.6335e-06	4.23542e-05	down
HORVU.MOREX.r3.5HG0495240	130.506	383.982	257.244	-1.5591	0.00431871	0.0217735	down
HORVU.MOREX.r3.5HG0495430	578.885	1244.82	911.852	-1.10707	0.000124637	0.00145834	down
HORVU.MOREX.r3.5HG0495470	23.5349	76.6308	50.0828	-1.73442	0.00026236	0.00259905	down
HORVU.MOREX.r3.5HG0495910	14.5289	54.863	34.6959	-1.88618	0.00303732	0.016845	down
HORVU.MOREX.r3.5HG0495980	2.2003	38.8436	20.5219	-4.10482	0.000516633	0.0044176	down
HORVU.MOREX.r3.5HG0497150	2.63223	297.283	149.958	-6.73044	3.68042e-12	5.513e-10	down
HORVU.MOREX.r3.5HG0497370	1342.71	3685.01	2513.86	-1.4561	0.00258709	0.0148616	down
HORVU.MOREX.r3.5HG0497640	72.3655	159.459	115.913	-1.14634	0.000420257	0.00376011	down
HORVU.MOREX.r3.5HG0497820	420.926	996.395	708.66	-1.24147	0.000577156	0.00479792	down
HORVU.MOREX.r3.5HG0498130	667.833	1967.86	1317.85	-1.5596	1.21662e-08	6.8954e-07	down
HORVU.MOREX.r3.5HG0498270	139.959	803.168	471.563	-2.51803	9.36777e-08	3.89158e-06	down
HORVU.MOREX.r3.5HG0498710	29.0967	74.9167	52.0067	-1.35524	0.00211085	0.01268	down
HORVU.MOREX.r3.5HG0498910	63.5896	145.96	104.775	-1.20136	0.00652683	0.0297928	down
HORVU.MOREX.r3.5HG0499130	242.413	2729.81	1486.11	-3.49238	0.00357152	0.0189199	down
HORVU.MOREX.r3.5HG0499140	47.974	99.2416	73.6078	-1.04926	0.000738544	0.00582741	down
HORVU.MOREX.r3.5HG0499210	88.2674	841.982	465.125	-3.24662	1.52054e-07	5.76671e-06	down
HORVU.MOREX.r3.5HG0499260	5.99247	83.6719	44.8322	-3.74407	1.92165e-07	6.94255e-06	down
HORVU.MOREX.r3.5HG0499290	26.5602	353.555	190.058	-3.71513	3.63761e-07	1.19267e-05	down
HORVU.MOREX.r3.5HG0499440	264.025	1121.97	692.995	-2.08552	0.00163308	0.0104438	down
HORVU.MOREX.r3.5HG0499760	5618.54	11690.5	8654.54	-1.05722	3.14621e-06	7.25674e-05	down
HORVU.MOREX.r3.5HG0499890	169.362	378.054	273.708	-1.16188	0.000124752	0.00145857	down
HORVU.MOREX.r3.5HG0500520	32.895	166.408	99.6517	-2.33219	1.38966e-05	0.000246645	down
HORVU.MOREX.r3.5HG0500590	922.269	2399.35	1660.81	-1.38018	8.16467e-10	6.83948e-08	down
HORVU.MOREX.r3.5HG0500800	1300.54	10754	6027.29	-3.04803	9.66196e-08	3.97052e-06	down
HORVU.MOREX.r3.5HG0501350	31.016	115.062	73.039	-1.88277	0.000110248	0.00132038	down
HORVU.MOREX.r3.5HG0502200	23.9922	57.9586	40.9754	-1.24459	0.00613012	0.0283986	down
HORVU.MOREX.r3.5HG0502220	56.4837	126.338	91.411	-1.15425	0.00831294	0.0357919	down
HORVU.MOREX.r3.5HG0502780	52.6511	129.687	91.1689	-1.30676	0.00148184	0.00977514	down
HORVU.MOREX.r3.5HG0503070	118.408	425.25	271.829	-1.84703	8.05319e-06	0.000158424	down
HORVU.MOREX.r3.5HG0503620	24.6321	1038.14	531.386	-5.40639	0.000163616	0.0017946	down
HORVU.MOREX.r3.5HG0504090	65.8958	173.518	119.707	-1.40855	0.00113907	0.0080177	down
HORVU.MOREX.r3.5HG0504260	32.644	214.687	123.665	-2.7281	1.37671e-06	3.66945e-05	down
HORVU.MOREX.r3.5HG0504400	74.2157	168.765	121.49	-1.18467	0.00122859	0.00846409	down
HORVU.MOREX.r3.5HG0504520	152.973	343.561	248.267	-1.16666	0.00497718	0.0242745	down
HORVU.MOREX.r3.5HG0505660	199.715	2468.73	1334.22	-3.62681	0.00426549	0.0216196	down
HORVU.MOREX.r3.5HG0505680	35.2191	519.689	277.454	-3.87796	0.00243665	0.0141575	down
HORVU.MOREX.r3.5HG0507500	24.2463	52.2014	38.2239	-1.10888	0.00402256	0.0206561	down
HORVU.MOREX.r3.5HG0507950	176.591	633.855	405.223	-1.84305	0.000289261	0.00280005	down
HORVU.MOREX.r3.5HG0508020	118.632	266.862	192.747	-1.16785	0.000296429	0.00285025	down
HORVU.MOREX.r3.5HG0508050	848.725	3277.22	2062.97	-1.9505	3.42318e-05	0.000515201	down
HORVU.MOREX.r3.5HG0508410	63.981	253.894	158.937	-1.97769	2.88091e-05	0.00044773	down
HORVU.MOREX.r3.5HG0508960	8.20166	74.3779	41.2898	-3.20427	2.31972e-08	1.19481e-06	down
HORVU.MOREX.r3.5HG0509090	3.72341	61.2663	32.4949	-4.05592	7.21089e-06	0.000144464	down
HORVU.MOREX.r3.5HG0509760	965.205	3326.79	2146	-1.78513	1.19807e-10	1.23418e-08	down
HORVU.MOREX.r3.5HG0510010	11.4407	91.6115	51.5261	-2.95707	1.366e-06	3.6537e-05	down
HORVU.MOREX.r3.5HG0510870	1059.79	2552.21	1806	-1.26752	0.000494046	0.00426755	down
HORVU.MOREX.r3.5HG0511110	305.453	659.345	482.399	-1.1077	0.000123167	0.00144336	down
HORVU.MOREX.r3.5HG0511330	1285.66	4113.73	2699.69	-1.67741	0.000566799	0.00472984	down
HORVU.MOREX.r3.5HG0511770	729.947	1563.75	1146.85	-1.09847	0.00359492	0.0189845	down
HORVU.MOREX.r3.5HG0511930	7.88484	35.0911	21.488	-2.17942	0.000471196	0.00412391	down
HORVU.MOREX.r3.5HG0512170	283.834	632.523	458.179	-1.1584	3.04846e-09	2.08416e-07	down
HORVU.MOREX.r3.5HG0512730	150.078	311.437	230.757	-1.05372	0.00960914	0.0397776	down
HORVU.MOREX.r3.5HG0513170	17.4421	57.1152	37.2786	-1.69602	0.00197615	0.0120417	down
HORVU.MOREX.r3.5HG0513190	257.128	1316.8	786.964	-2.35549	5.14487e-08	2.3245e-06	down
HORVU.MOREX.r3.5HG0513440	513.017	1240.57	876.795	-1.27297	1.8007e-06	4.56795e-05	down
HORVU.MOREX.r3.5HG0513780	202.697	445.374	324.035	-1.13458	0.000578931	0.0048074	down
HORVU.MOREX.r3.5HG0513980	173.162	389.237	281.2	-1.16728	0.0118027	0.0464732	down
HORVU.MOREX.r3.5HG0514100	38.8857	78.7258	58.8058	-1.02064	0.0106458	0.0428926	down
HORVU.MOREX.r3.5HG0515500	1337.9	11120.5	6229.18	-3.05457	4.7638e-09	3.05163e-07	down
HORVU.MOREX.r3.5HG0515520	59.9004	142.092	100.996	-1.23774	9.01992e-05	0.00112905	down
HORVU.MOREX.r3.5HG0515890	66.5488	187.054	126.801	-1.48395	2.1877e-06	5.34514e-05	down
HORVU.MOREX.r3.5HG0516310	57.2874	278.668	167.978	-2.27185	5.1564e-05	0.000712088	down
HORVU.MOREX.r3.5HG0516400	104.432	340.111	222.271	-1.69543	1.05139e-07	4.24062e-06	down
HORVU.MOREX.r3.5HG0517040	43.3401	104.15	73.745	-1.25848	0.00328839	0.0177982	down
HORVU.MOREX.r3.5HG0517080	22.765	100.076	61.4205	-2.15783	0.000364352	0.00334766	down
HORVU.MOREX.r3.5HG0517170	762.79	2781.12	1771.95	-1.86552	0.00114425	0.00802605	down
HORVU.MOREX.r3.5HG0517180	85.5203	203.177	144.349	-1.24136	0.0023793	0.013909	down
HORVU.MOREX.r3.5HG0517390	448.436	1679.36	1063.9	-1.90403	2.57777e-08	1.29811e-06	down
HORVU.MOREX.r3.5HG0517520	34.4763	113.148	73.8122	-1.70943	0.000207263	0.00216433	down
HORVU.MOREX.r3.5HG0518070	10.4019	153.342	81.872	-3.90933	2.10091e-05	0.000345884	down
HORVU.MOREX.r3.5HG0518210	57.5715	136.296	96.9339	-1.24118	1.9403e-05	0.000323652	down
HORVU.MOREX.r3.5HG0519480	21.1492	62.0478	41.5985	-1.55505	0.00261215	0.0149774	down
HORVU.MOREX.r3.5HG0519940	287.409	585.579	436.494	-1.02703	0.000121999	0.00143254	down
HORVU.MOREX.r3.5HG0520090	42.7256	170.319	106.523	-1.98181	0.00082448	0.00632295	down
HORVU.MOREX.r3.5HG0520730	1257.93	2604.68	1931.31	-1.05094	0.000358831	0.00331652	down
HORVU.MOREX.r3.5HG0522020	43.4239	156.785	100.104	-1.84728	0.000241349	0.002432	down
HORVU.MOREX.r3.5HG0522420	252.621	604.279	428.45	-1.26188	0.0108728	0.0435882	down
HORVU.MOREX.r3.5HG0522450	86.9359	217.223	152.079	-1.32004	0.000300797	0.00288606	down
HORVU.MOREX.r3.5HG0522480	18.3076	140.042	79.1748	-2.92373	7.38686e-06	0.000147602	down
HORVU.MOREX.r3.5HG0522560	39.4284	133.77	86.5992	-1.74788	0.000282411	0.00275736	down
HORVU.MOREX.r3.5HG0523910	54.929	141.124	98.0265	-1.37758	0.000725038	0.00576326	down
HORVU.MOREX.r3.5HG0525180	86.9121	197.48	142.196	-1.19337	0.000972018	0.00713156	down
HORVU.MOREX.r3.5HG0525340	69.0814	328.422	198.752	-2.25246	1.04332e-06	2.8712e-05	down
HORVU.MOREX.r3.5HG0525440	203.148	1201.08	702.116	-2.56014	3.0283e-10	2.81521e-08	down
HORVU.MOREX.r3.5HG0525760	43.0501	112.764	77.9069	-1.37959	0.00353872	0.0187787	down
HORVU.MOREX.r3.5HG0526250	16512.4	58369.2	37440.8	-1.8216	3.32363e-12	5.1184e-10	down
HORVU.MOREX.r3.5HG0526460	27.9682	82.1889	55.0785	-1.53783	0.00215059	0.012863	down
HORVU.MOREX.r3.5HG0527060	16.78	56.3847	36.5823	-1.72226	0.00101609	0.00736282	down
HORVU.MOREX.r3.5HG0527260	0.294457	64.4256	32.36	-7.46622	9.6372e-08	3.97052e-06	down
HORVU.MOREX.r3.5HG0527460	96.1271	216.669	156.398	-1.17382	0.0015646	0.0101053	down
HORVU.MOREX.r3.5HG0527630	124.226	406.476	265.351	-1.70815	0.00475507	0.0234253	down
HORVU.MOREX.r3.5HG0528540	302.945	938.017	620.481	-1.63536	2.62113e-09	1.84418e-07	down
HORVU.MOREX.r3.5HG0528650	72.9092	163.812	118.361	-1.17543	0.00115627	0.00808272	down
HORVU.MOREX.r3.5HG0528940	109.921	253.105	181.513	-1.19864	0.00171804	0.0108912	down
HORVU.MOREX.r3.5HG0530060	23.2404	54.7434	38.9919	-1.27286	0.008457	0.036225	down
HORVU.MOREX.r3.5HG0530450	3528.27	8992.6	6260.44	-1.34955	0.000323649	0.00306863	down
HORVU.MOREX.r3.5HG0531820	108.706	321.884	215.295	-1.56071	2.22114e-07	7.87523e-06	down
HORVU.MOREX.r3.5HG0531920	292.984	791.263	542.124	-1.43702	9.32841e-08	3.88582e-06	down
HORVU.MOREX.r3.5HG0533730	11.668	54.2917	32.9799	-2.24872	0.000805014	0.00620488	down
HORVU.MOREX.r3.5HG0533740	4.46931	98.0716	51.2705	-4.48856	5.34775e-12	7.69169e-10	down
HORVU.MOREX.r3.5HG0533760	589.498	1487.61	1038.56	-1.33426	0.00014875	0.00165779	down
HORVU.MOREX.r3.5HG0534220	221.167	1389.53	805.349	-2.6491	0.000253253	0.00252401	down
HORVU.MOREX.r3.5HG0534720	148.719	580.07	364.395	-1.96459	4.82194e-05	0.000679439	down
HORVU.MOREX.r3.5HG0535180	40.213	351.536	195.874	-3.11971	7.73449e-05	0.00100357	down
HORVU.MOREX.r3.5HG0536200	50.4192	154.003	102.211	-1.60614	0.000176986	0.00190603	down
HORVU.MOREX.r3.5HG0536610	631.863	1444.13	1038	-1.19208	0.000586635	0.00486122	down
HORVU.MOREX.r3.5HG0536890	26.7426	64.3269	45.5348	-1.29526	0.0129605	0.0498351	down
HORVU.MOREX.r3.5HG0536900	12.1569	58.5137	35.3353	-2.32198	5.40829e-05	0.000742313	down
HORVU.MOREX.r3.5HG0537000	47.5391	107.605	77.5721	-1.19902	0.00925207	0.0387732	down
HORVU.MOREX.r3.5HG0537010	3.51112	114.673	59.092	-4.94582	1.15123e-08	6.59837e-07	down
HORVU.MOREX.r3.5HG0537620	428.042	951.389	689.715	-1.15552	9.26357e-06	0.000177428	down
HORVU.MOREX.r3.5HG0537780	125.092	502.536	313.814	-2.0017	0.000985579	0.00720678	down
HORVU.MOREX.r3.6HG0540870	767.988	2141.26	1454.63	-1.48074	2.69428e-05	0.000424168	down
HORVU.MOREX.r3.6HG0540980	31.2955	229.236	130.266	-2.85993	0.000209542	0.00218063	down
HORVU.MOREX.r3.6HG0541150	19.91	81.4147	50.6624	-2.00845	4.48374e-06	9.73777e-05	down
HORVU.MOREX.r3.6HG0541370	1577.53	5454.02	3515.77	-1.78917	0.00114146	0.00802605	down
HORVU.MOREX.r3.6HG0541380	1402.18	4852.21	3127.2	-1.79045	0.00197083	0.0120189	down
HORVU.MOREX.r3.6HG0541940	50.4668	223.168	136.818	-2.13463	6.87178e-06	0.000138948	down
HORVU.MOREX.r3.6HG0542970	87.6997	361.958	224.829	-2.04005	0.00404117	0.0207307	down
HORVU.MOREX.r3.6HG0542990	87.2109	192.869	140.04	-1.13346	8.96321e-05	0.00112546	down
HORVU.MOREX.r3.6HG0543140	23.3377	63.3193	43.3285	-1.46665	0.00450725	0.0225156	down
HORVU.MOREX.r3.6HG0543150	39.6873	91.331	65.5091	-1.22361	0.0100006	0.0408275	down
HORVU.MOREX.r3.6HG0543480	44.334	122.851	83.5924	-1.45931	6.60649e-05	0.00087814	down
HORVU.MOREX.r3.6HG0543600	70.6941	198.699	134.696	-1.50378	0.00167638	0.0106906	down
HORVU.MOREX.r3.6HG0543610	18.5556	111.009	64.7825	-2.56864	1.59056e-08	8.66057e-07	down
HORVU.MOREX.r3.6HG0543900	12.8487	44.9522	28.9005	-1.78312	0.00218045	0.0129654	down
HORVU.MOREX.r3.6HG0545970	150.095	527.839	338.967	-1.81691	8.34209e-16	2.95776e-13	down
HORVU.MOREX.r3.6HG0546140	9.9371	29.9394	19.9383	-1.59464	0.00363735	0.0191555	down
HORVU.MOREX.r3.6HG0546180	6.8579	34.2656	20.5617	-2.34705	0.000963869	0.00709078	down
HORVU.MOREX.r3.6HG0546340	109.406	251.914	180.66	-1.20119	0.0104111	0.0420871	down
HORVU.MOREX.r3.6HG0546390	838.374	2863.27	1850.82	-1.77141	0.0109639	0.0438503	down
HORVU.MOREX.r3.6HG0546620	74.5204	245.653	160.087	-1.71758	0.000214291	0.0022225	down
HORVU.MOREX.r3.6HG0546640	6.50368	42.7801	24.6419	-2.70354	1.83958e-06	4.62838e-05	down
HORVU.MOREX.r3.6HG0548000	28.0131	108.024	68.0187	-1.96862	5.06233e-05	0.000702278	down
HORVU.MOREX.r3.6HG0548770	409.423	1192.78	801.103	-1.53983	5.93682e-05	0.000802418	down
HORVU.MOREX.r3.6HG0550800	1247.96	4000.63	2624.3	-1.68006	0.000370536	0.00338884	down
HORVU.MOREX.r3.6HG0551840	153.466	308.343	230.904	-1.00482	8.62242e-05	0.00109731	down
HORVU.MOREX.r3.6HG0552590	529.142	1162.67	845.906	-1.13771	0.00672029	0.0305503	down
HORVU.MOREX.r3.6HG0553110	240.269	593.509	416.889	-1.30627	6.536e-08	2.85524e-06	down
HORVU.MOREX.r3.6HG0554840	1602.01	3261.16	2431.58	-1.02641	7.20834e-07	2.10131e-05	down
HORVU.MOREX.r3.6HG0554990	168.214	371.473	269.843	-1.14789	1.53106e-05	0.000266947	down
HORVU.MOREX.r3.6HG0555650	8.88169	32.4195	20.6506	-1.84584	0.00449034	0.0224458	down
HORVU.MOREX.r3.6HG0555740	319.02	666.172	492.596	-1.06186	0.00212725	0.0127585	down
HORVU.MOREX.r3.6HG0556730	4.10004	55.9845	30.0423	-3.69424	1.22374e-05	0.000221318	down
HORVU.MOREX.r3.6HG0557280	48.3353	238.922	143.629	-2.298	0.000195361	0.00206839	down
HORVU.MOREX.r3.6HG0557920	51.6779	170.083	110.88	-1.72319	2.88898e-05	0.000448527	down
HORVU.MOREX.r3.6HG0558620	374.869	927.759	651.314	-1.30713	1.19919e-05	0.000218173	down
HORVU.MOREX.r3.6HG0560930	67.0603	286.113	176.587	-2.10697	5.75334e-11	6.35619e-09	down
HORVU.MOREX.r3.6HG0563730	67.2829	147.489	107.386	-1.13258	0.00633444	0.0291787	down
HORVU.MOREX.r3.6HG0564570	24.2553	106.445	65.3502	-2.12497	2.91541e-06	6.8382e-05	down
HORVU.MOREX.r3.6HG0564580	86.9044	221.16	154.032	-1.34849	4.35604e-05	0.000626529	down
HORVU.MOREX.r3.6HG0564690	171.745	609.856	390.801	-1.83204	6.53368e-12	9.22337e-10	down
HORVU.MOREX.r3.6HG0565360	62.7866	322.054	192.42	-2.34921	9.27673e-05	0.00115739	down
HORVU.MOREX.r3.6HG0565990	34.0189	102.932	68.4753	-1.61461	0.0110897	0.0442024	down
HORVU.MOREX.r3.6HG0566220	931.737	2132.45	1532.09	-1.19418	2.95423e-05	0.000454952	down
HORVU.MOREX.r3.6HG0566570	107.299	218.958	163.128	-1.02694	4.51528e-05	0.000644803	down
[truncated: 403 more rows]

## Sheet: Table5
Table 5. TPM normalized by TMM of chloroplast-encoded genes in the RNA-Seq data of leaf tissues of Morex and ylg8 mutant
Gene	Morex-1	Morex-2	Morex-3	ygl8-1	ygl8-2	ygl8-3
atpA	1.739	1.864	1.041	5.386	2.825	4.461
atpB	0.207	0.6	0.153	0.301	0.169	0.11
atpE	0.655	0.93	0.208	0.725	0.306	0.478
atpF	2.854	2.595	1.408	5.349	1.854	3.642
atpH	0.315	0	0.466	0.814	0.644	0.536
atpI	0.26	0.69	0.231	0.404	0.085	0.31
ccsA	0	0	0	0	0	0
cemA	0.335	0.309	0.083	0.072	0.274	0.143
clpP	0	0	0	0	0	0
infA	0	0	0	0	0	0
matK	1.287	2.201	1.941	0.847	0.722	0.687
ndhA	0	0	0	0	0	0
ndhB	0.155	0.229	0.192	0.223	0.445	0.47
ndhB	0.155	0.229	0.192	0.223	0.445	0.47
ndhC	12.916	8.606	6.555	10.757	9.607	16.074
ndhD	0	0	0	0	0	0
ndhE	0	0	0	0	0	0
ndhF	0	0	0	0	0	0
ndhG	0	0	0	0	0	0
ndhH	0	0	0	0	0	0
ndhI	0	0	0	0	0	0
ndhJ	10.091	7.934	5.375	1.982	5.812	7.486
ndhK	8.821	8.292	5.866	4.816	6.702	9.648
petA	0.241	0.355	0.268	0.208	0.165	0.205
petB	0	0	0	0	0	0
petD	0	0	0	0	0	0
petG	7.478	13.889	11.316	10.539	10.846	15.037
petL	6.458	6.241	7.167	15.122	6.605	13.049
petN	4.305	6.657	6.052	7.787	7.398	5.86
psaA	0.413	0.513	0.216	0.755	0.661	0.673
psaB	0.861	1.164	0.572	2.815	1.193	2.482
psaC	0	0	0	0	0	0
psaI	0.349	0.386	1.033	0.902	0	0.891
psaJ	2.403	4.644	3.334	3.492	4.67	3.322
psbA	6.421	37.434	2.079	4.478	2.985	5.277
psbB	0	0	0	0	0	0
psbC	6.431	7.403	4.375	4.612	3.612	5.216
psbD	12.113	11.806	6.479	7.966	6.777	9.219
psbE	0.769	0.849	0.228	0.795	0.503	0.262
psbF	0	0.357	0.478	0	0.264	0.549
psbH	0	0	0	0	0	0
psbI	56.551	54.744	68.184	35.628	21.993	36.826
psbJ	2.205	4.871	3.03	5.698	2.062	4.824
psbK	35.831	32.44	43.311	37.41	17.216	32.433
psbL	0.662	0.731	0.245	0.856	0	0.564
psbM	133.956	115.336	89.554	142.073	63.71	157.603
psbN	0	0	0	0	0	0
psbT	0	0	0	0	0	0
psbZ	9.226	8.151	8.494	12.184	4.865	7.674
rbcL	12.028	17.741	7.705	6.987	3.809	4.991
rpl14	0	0	0	0	0	0
rpl16	0	0	0	0	0	0
rpl2	0.13	0.245	0.135	0.169	0.128	0.1
rpl2	0.13	0.245	0.135	0.169	0.128	0.1
rpl20	0.538	1.189	0.398	0.556	0.705	0.733
rpl22	0	0	0	0	0	0
rpl23	0.275	0.379	0.102	0.266	0.225	0.351
rpl23	0.275	0.379	0.102	0.266	0.225	0.351
rpl32	0	0	0	0	0	0
rpl33	1.542	2.129	1.284	2.74	0.315	0.82
rpl36	0	0	0	0	0	0
rpoA	0	0	0	0	0	0
rpoB	0.06	0.053	0.044	0.062	0.098	0.092
rpoC1	0.019	0.104	0.084	0.098	0.17	0.161
rpoC2	0.017	0.029	0.058	0.068	0.122	0.082
rps11	0	0	0	0	0	0
rps12	3.656	3.976	4.158	7.735	5.136	5.884
rps12	3.656	3.976	4.158	7.735	5.136	5.884
rps14	1.987	4.252	1.378	3.209	2.236	7.29
rps15	0	0	0	0	0	0
rps15	0	0	0	0	0	0
rps16	10.648	11.433	8.672	17.196	14.491	19.974
rps18	1.888	1.084	1.509	1.952	1.669	1.992
rps19	0.55	1.897	0.356	0.089	0.337	0.175
rps19	0.55	1.897	0.356	0.089	0.337	0.175
rps2	0.163	0.241	0.121	0.07	0.045	0.093
rps3	0	0	0	0	0	0
rps4	0.895	0.706	1.419	2.643	1.831	2.23
rps7	0.987	0.863	0.883	5.208	2.289	4.059
rps7	0.987	0.863	0.883	5.208	2.289	4.059
rps8	0	0	0	0	0	0
ycf3	0.097	0.193	0.086	0.251	0.191	0.297
ycf4	0.903	0.92	0.514	0.269	0.341	0.295

## Sheet: Table6
Table 6. GO enrichment of significantly differentially expressed genes in the RNA-Seq data of Morex and ygl8 leaf tissues
ID	Description	GeneRatio	BgRatio	pvalue	p.adjust	qvalue	GeneID	Count	Type
GO:0080167	response to karrikin	32/804	121/10385	3.63322e-10	2.48451e-07	2.28185e-07	HORVU.MOREX.r3.5HG0438750/HORVU.MOREX.r3.4HG0385030/HORVU.MOREX.r3.3HG0299990/HORVU.MOREX.r3.2HG0123910/HORVU.MOREX.r3.3HG0273880/HORVU.MOREX.r3.5HG0484320/HORVU.MOREX.r3.3HG0255490/HORVU.MOREX.r3.1HG0002450/HORVU.MOREX.r3.1HG0032470/HORVU.MOREX.r3.7HG0659570/HORVU.MOREX.r3.5HG0482040/HORVU.MOREX.r3.1HG0057610/HORVU.MOREX.r3.7HG0644220/HORVU.MOREX.r3.2HG0158390/HORVU.MOREX.r3.5HG0536610/HORVU.MOR…	32	BP
GO:0009414	response to water deprivation	59/804	341/10385	2.75458e-09	7.90172e-07	7.25719e-07	HORVU.MOREX.r3.2HG0114150/HORVU.MOREX.r3.3HG0256190/HORVU.MOREX.r3.6HG0596460/HORVU.MOREX.r3.5HG0438750/HORVU.MOREX.r3.1HG0055890/HORVU.MOREX.r3.4HG0342860/HORVU.MOREX.r3.5HG0509760/HORVU.MOREX.r3.2HG0110530/HORVU.MOREX.r3.6HG0598420/HORVU.MOREX.r3.6HG0613690/HORVU.MOREX.r3.3HG0310920/HORVU.MOREX.r3.3HG0299990/HORVU.MOREX.r3.6HG0553110/HORVU.MOREX.r3.5HG0498270/HORVU.MOREX.r3.7HG0644030/HORVU.MOR…	59	BP
GO:0010380	regulation of chlorophyll biosynthetic process	17/804	42/10385	4.38629e-09	8.00697e-07	7.35385e-07	HORVU.MOREX.r3.2HG0114150/HORVU.MOREX.r3.5HG0482040/HORVU.MOREX.r3.5HG0481950/HORVU.MOREX.r3.1HG0068480/HORVU.MOREX.r3.1HG0048900/HORVU.MOREX.r3.1HG0048930/HORVU.MOREX.r3.1HG0068460/HORVU.MOREX.r3.1HG0066390/HORVU.MOREX.r3.7HG0716520/HORVU.MOREX.r3.5HG0482050/HORVU.MOREX.r3.1HG0068490/HORVU.MOREX.r3.1HG0068450/HORVU.MOREX.r3.4HG0395500/HORVU.MOREX.r3.4HG0395490/HORVU.MOREX.r3.2HG0188790/HORVU.MOR…	17	BP
GO:0009637	response to blue light	22/804	74/10385	2.05096e-08	2.94166e-06	2.70171e-06	HORVU.MOREX.r3.6HG0596460/HORVU.MOREX.r3.1HG0090320/HORVU.MOREX.r3.5HG0482040/HORVU.MOREX.r3.5HG0481950/HORVU.MOREX.r3.1HG0068480/HORVU.MOREX.r3.1HG0048900/HORVU.MOREX.r3.1HG0048930/HORVU.MOREX.r3.1HG0068460/HORVU.MOREX.r3.5HG0482050/HORVU.MOREX.r3.1HG0083640/HORVU.MOREX.r3.1HG0068490/HORVU.MOREX.r3.1HG0068450/HORVU.MOREX.r3.1HG0093280/HORVU.MOREX.r3.4HG0395500/HORVU.MOREX.r3.4HG0395490/HORVU.MOR…	22	BP
GO:0010114	response to red light	19/804	59/10385	4.50508e-08	4.76116e-06	4.3728e-06	HORVU.MOREX.r3.6HG0545090/HORVU.MOREX.r3.7HG0655660/HORVU.MOREX.r3.1HG0077550/HORVU.MOREX.r3.5HG0482040/HORVU.MOREX.r3.5HG0481950/HORVU.MOREX.r3.1HG0068480/HORVU.MOREX.r3.1HG0048900/HORVU.MOREX.r3.1HG0048930/HORVU.MOREX.r3.1HG0068460/HORVU.MOREX.r3.7HG0716520/HORVU.MOREX.r3.5HG0482050/HORVU.MOREX.r3.1HG0068490/HORVU.MOREX.r3.1HG0068450/HORVU.MOREX.r3.1HG0093280/HORVU.MOREX.r3.4HG0395500/HORVU.MOR…	19	BP
GO:0009409	response to cold	56/804	342/10385	5.22388e-08	5.24478e-06	4.81697e-06	HORVU.MOREX.r3.3HG0256190/HORVU.MOREX.r3.7HG0719650/HORVU.MOREX.r3.2HG0110530/HORVU.MOREX.r3.6HG0598420/HORVU.MOREX.r3.6HG0613690/HORVU.MOREX.r3.3HG0310920/HORVU.MOREX.r3.4HG0378900/HORVU.MOREX.r3.3HG0299990/HORVU.MOREX.r3.1HG0067230/HORVU.MOREX.r3.5HG0433220/HORVU.MOREX.r3.5HG0466170/HORVU.MOREX.r3.3HG0305440/HORVU.MOREX.r3.5HG0484320/HORVU.MOREX.r3.7HG0655660/HORVU.MOREX.r3.6HG0612260/HORVU.MOR…	56	BP
GO:0009651	response to salt stress	68/804	457/10385	9.3812e-08	8.56247e-06	7.86405e-06	HORVU.MOREX.r3.3HG0256190/HORVU.MOREX.r3.1HG0085950/HORVU.MOREX.r3.2HG0121170/HORVU.MOREX.r3.4HG0342860/HORVU.MOREX.r3.2HG0110530/HORVU.MOREX.r3.3HG0286930/HORVU.MOREX.r3.6HG0613690/HORVU.MOREX.r3.3HG0310920/HORVU.MOREX.r3.4HG0378900/HORVU.MOREX.r3.1HG0067230/HORVU.MOREX.r3.5HG0420210/HORVU.MOREX.r3.2HG0123910/HORVU.MOREX.r3.6HG0554840/HORVU.MOREX.r3.4HG0346720/HORVU.MOREX.r3.2HG0200060/HORVU.MOR…	68	BP
GO:0009642	response to light intensity	29/804	140/10385	7.77761e-07	5.03788e-05	4.62695e-05	HORVU.MOREX.r3.6HG0596460/HORVU.MOREX.r3.2HG0110530/HORVU.MOREX.r3.2HG0209470/HORVU.MOREX.r3.4HG0418350/HORVU.MOREX.r3.6HG0545090/HORVU.MOREX.r3.2HG0171680/HORVU.MOREX.r3.4HG0346720/HORVU.MOREX.r3.3HG0305440/HORVU.MOREX.r3.5HG0482040/HORVU.MOREX.r3.5HG0484850/HORVU.MOREX.r3.3HG0285210/HORVU.MOREX.r3.5HG0481950/HORVU.MOREX.r3.1HG0068480/HORVU.MOREX.r3.1HG0048900/HORVU.MOREX.r3.1HG0048930/HORVU.MOR…	29	BP
GO:0000271	polysaccharide biosynthetic process	32/804	166/10385	1.14375e-06	6.95956e-05	6.39188e-05	HORVU.MOREX.r3.2HG0107830/HORVU.MOREX.r3.2HG0110530/HORVU.MOREX.r3.4HG0407310/HORVU.MOREX.r3.2HG0107820/HORVU.MOREX.r3.1HG0056490/HORVU.MOREX.r3.5HG0492650/HORVU.MOREX.r3.7HG0683710/HORVU.MOREX.r3.6HG0616130/HORVU.MOREX.r3.7HG0667280/HORVU.MOREX.r3.2HG0183880/HORVU.MOREX.r3.7HG0665610/HORVU.MOREX.r3.5HG0491740/HORVU.MOREX.r3.2HG0186780/HORVU.MOREX.r3.4HG0389060/HORVU.MOREX.r3.7HG0731130/HORVU.MOR…	32	BP
GO:0044262	cellular carbohydrate metabolic process	53/804	361/10385	3.86594e-06	0.000204285	0.000187621	HORVU.MOREX.r3.2HG0174760/HORVU.MOREX.r3.3HG0277760/HORVU.MOREX.r3.2HG0107830/HORVU.MOREX.r3.4HG0342860/HORVU.MOREX.r3.2HG0110530/HORVU.MOREX.r3.4HG0407310/HORVU.MOREX.r3.2HG0107820/HORVU.MOREX.r3.2HG0120030/HORVU.MOREX.r3.3HG0319100/HORVU.MOREX.r3.1HG0056490/HORVU.MOREX.r3.5HG0492650/HORVU.MOREX.r3.3HG0288420/HORVU.MOREX.r3.2HG0168900/HORVU.MOREX.r3.3HG0318610/HORVU.MOREX.r3.3HG0306200/HORVU.MOR…	53	BP
GO:0090351	seedling development	33/804	184/10385	4.12493e-06	0.000212381	0.000195057	HORVU.MOREX.r3.3HG0277760/HORVU.MOREX.r3.3HG0310920/HORVU.MOREX.r3.2HG0123910/HORVU.MOREX.r3.4HG0414140/HORVU.MOREX.r3.2HG0200060/HORVU.MOREX.r3.5HG0485790/HORVU.MOREX.r3.7HG0655660/HORVU.MOREX.r3.5HG0485780/HORVU.MOREX.r3.5HG0421310/HORVU.MOREX.r3.3HG0255580/HORVU.MOREX.r3.4HG0342480/HORVU.MOREX.r3.5HG0482040/HORVU.MOREX.r3.3HG0268200/HORVU.MOREX.r3.5HG0511110/HORVU.MOREX.r3.4HG0385680/HORVU.MOR…	33	BP
GO:0045492	xylan biosynthetic process	10/804	24/10385	5.26897e-06	0.000264502	0.000242927	HORVU.MOREX.r3.2HG0107830/HORVU.MOREX.r3.2HG0107820/HORVU.MOREX.r3.7HG0731130/HORVU.MOREX.r3.3HG0303900/HORVU.MOREX.r3.2HG0204570/HORVU.MOREX.r3.4HG0385330/HORVU.MOREX.r3.3HG0312020/HORVU.MOREX.r3.1HG0055480/HORVU.MOREX.r3.1HG0067020/HORVU.MOREX.r3.1HG0013800	10	BP
GO:1901570	fatty acid derivative biosynthetic process	11/804	34/10385	3.0523e-05	0.0013276	0.00121931	HORVU.MOREX.r3.7HG0637280/HORVU.MOREX.r3.5HG0499210/HORVU.MOREX.r3.5HG0499260/HORVU.MOREX.r3.5HG0499290/HORVU.MOREX.r3.5HG0484320/HORVU.MOREX.r3.7HG0637290/HORVU.MOREX.r3.6HG0613450/HORVU.MOREX.r3.5HG0499130/HORVU.MOREX.r3.1HG0016790/HORVU.MOREX.r3.5HG0482310/HORVU.MOREX.r3.2HG0122400	11	BP
GO:0030865	cortical cytoskeleton organization	10/804	32/10385	9.79489e-05	0.00339106	0.00311445	HORVU.MOREX.r3.2HG0200100/HORVU.MOREX.r3.6HG0595110/HORVU.MOREX.r3.7HG0665610/HORVU.MOREX.r3.2HG0181380/HORVU.MOREX.r3.6HG0629140/HORVU.MOREX.r3.1HG0011190/HORVU.MOREX.r3.6HG0589860/HORVU.MOREX.r3.7HG0674790/HORVU.MOREX.r3.1HG0066600/HORVU.MOREX.r3.5HG0488660	10	BP
GO:0104004	cellular response to environmental stimulus	29/804	179/10385	0.00010784	0.00360905	0.00331466	HORVU.MOREX.r3.6HG0596460/HORVU.MOREX.r3.2HG0189890/HORVU.MOREX.r3.2HG0110530/HORVU.MOREX.r3.3HG0299990/HORVU.MOREX.r3.3HG0305440/HORVU.MOREX.r3.7HG0740500/HORVU.MOREX.r3.5HG0482040/HORVU.MOREX.r3.4HG0333450/HORVU.MOREX.r3.2HG0135060/HORVU.MOREX.r3.5HG0481950/HORVU.MOREX.r3.1HG0068480/HORVU.MOREX.r3.3HG0315260/HORVU.MOREX.r3.2HG0125430/HORVU.MOREX.r3.1HG0048900/HORVU.MOREX.r3.1HG0048930/HORVU.MOR…	29	BP
GO:0071396	cellular response to lipid	57/804	449/10385	0.000126115	0.00415145	0.00381282	HORVU.MOREX.r3.5HG0433250/HORVU.MOREX.r3.2HG0114150/HORVU.MOREX.r3.3HG0236540/HORVU.MOREX.r3.5HG0519420/HORVU.MOREX.r3.5HG0463060/HORVU.MOREX.r3.4HG0342860/HORVU.MOREX.r3.5HG0433240/HORVU.MOREX.r3.5HG0500590/HORVU.MOREX.r3.4HG0385030/HORVU.MOREX.r3.5HG0480600/HORVU.MOREX.r3.3HG0310920/HORVU.MOREX.r3.2HG0123910/HORVU.MOREX.r3.5HG0466170/HORVU.MOREX.r3.5HG0484320/HORVU.MOREX.r3.5HG0485790/HORVU.MOR…	57	BP
GO:0071229	cellular response to acid chemical	46/804	346/10385	0.000196529	0.00616609	0.00566313	HORVU.MOREX.r3.5HG0433250/HORVU.MOREX.r3.3HG0236540/HORVU.MOREX.r3.5HG0519420/HORVU.MOREX.r3.5HG0463060/HORVU.MOREX.r3.4HG0342860/HORVU.MOREX.r3.2HG0110530/HORVU.MOREX.r3.4HG0407310/HORVU.MOREX.r3.5HG0433240/HORVU.MOREX.r3.3HG0310920/HORVU.MOREX.r3.7HG0637280/HORVU.MOREX.r3.3HG0299990/HORVU.MOREX.r3.2HG0123910/HORVU.MOREX.r3.3HG0305440/HORVU.MOREX.r3.5HG0485790/HORVU.MOREX.r3.5HG0485780/HORVU.MOR…	46	BP
GO:0009617	response to bacterium	59/804	479/10385	0.000220285	0.0068051	0.00625002	HORVU.MOREX.r3.5HG0438750/HORVU.MOREX.r3.1HG0055890/HORVU.MOREX.r3.4HG0342860/HORVU.MOREX.r3.7HG0663390/HORVU.MOREX.r3.2HG0186370/HORVU.MOREX.r3.4HG0392580/HORVU.MOREX.r3.3HG0310920/HORVU.MOREX.r3.7HG0637280/HORVU.MOREX.r3.7HG0660840/HORVU.MOREX.r3.3HG0276810/HORVU.MOREX.r3.2HG0195450/HORVU.MOREX.r3.2HG0171680/HORVU.MOREX.r3.1HG0041630/HORVU.MOREX.r3.2HG0103930/HORVU.MOREX.r3.1HG0079910/HORVU.MOR…	59	BP
GO:1901606	alpha-amino acid catabolic process	9/804	29/10385	0.0002323	0.00704215	0.00646773	HORVU.MOREX.r3.1HG0055890/HORVU.MOREX.r3.6HG0632210/HORVU.MOREX.r3.4HG0413370/HORVU.MOREX.r3.2HG0181700/HORVU.MOREX.r3.5HG0433990/HORVU.MOREX.r3.1HG0019260/HORVU.MOREX.r3.6HG0567270/HORVU.MOREX.r3.1HG0044640/HORVU.MOREX.r3.1HG0069460	9	BP
GO:0070542	response to fatty acid	32/804	216/10385	0.000269968	0.00757841	0.00696025	HORVU.MOREX.r3.3HG0236540/HORVU.MOREX.r3.5HG0509760/HORVU.MOREX.r3.4HG0385030/HORVU.MOREX.r3.5HG0480600/HORVU.MOREX.r3.2HG0171680/HORVU.MOREX.r3.5HG0442330/HORVU.MOREX.r3.1HG0041630/HORVU.MOREX.r3.5HG0484320/HORVU.MOREX.r3.5HG0485790/HORVU.MOREX.r3.5HG0485780/HORVU.MOREX.r3.2HG0176200/HORVU.MOREX.r3.1HG0002450/HORVU.MOREX.r3.7HG0679840/HORVU.MOREX.r3.7HG0639230/HORVU.MOREX.r3.7HG0644220/HORVU.MOR…	32	BP
GO:0046148	pigment biosynthetic process	25/804	155/10385	0.000338069	0.00917355	0.00842528	HORVU.MOREX.r3.2HG0114150/HORVU.MOREX.r3.3HG0304340/HORVU.MOREX.r3.6HG0594230/HORVU.MOREX.r3.2HG0179690/HORVU.MOREX.r3.2HG0177420/HORVU.MOREX.r3.4HG0411210/HORVU.MOREX.r3.4HG0405810/HORVU.MOREX.r3.5HG0482040/HORVU.MOREX.r3.2HG0188710/HORVU.MOREX.r3.5HG0481950/HORVU.MOREX.r3.1HG0068480/HORVU.MOREX.r3.1HG0048900/HORVU.MOREX.r3.1HG0048930/HORVU.MOREX.r3.1HG0068460/HORVU.MOREX.r3.1HG0066390/HORVU.MOR…	25	BP
GO:0010224	response to UV-B	16/804	80/10385	0.000350597	0.00938666	0.008621	HORVU.MOREX.r3.6HG0545090/HORVU.MOREX.r3.5HG0482040/HORVU.MOREX.r3.7HG0667530/HORVU.MOREX.r3.3HG0285210/HORVU.MOREX.r3.5HG0481950/HORVU.MOREX.r3.1HG0068480/HORVU.MOREX.r3.1HG0048900/HORVU.MOREX.r3.1HG0048930/HORVU.MOREX.r3.1HG0068460/HORVU.MOREX.r3.5HG0482050/HORVU.MOREX.r3.1HG0068490/HORVU.MOREX.r3.1HG0068450/HORVU.MOREX.r3.4HG0395500/HORVU.MOREX.r3.4HG0395490/HORVU.MOREX.r3.5HG0482070/HORVU.MOR…	16	BP
GO:0033037	polysaccharide localization	10/804	37/10385	0.000370831	0.00979775	0.00899857	HORVU.MOREX.r3.1HG0085950/HORVU.MOREX.r3.6HG0613690/HORVU.MOREX.r3.2HG0195450/HORVU.MOREX.r3.6HG0546640/HORVU.MOREX.r3.1HG0093550/HORVU.MOREX.r3.6HG0557280/HORVU.MOREX.r3.7HG0718190/HORVU.MOREX.r3.1HG0073390/HORVU.MOREX.r3.7HG0665280/HORVU.MOREX.r3.3HG0221800	10	BP
GO:0071577	zinc ion transmembrane transport	8/804	25/10385	0.000410474	0.0105671	0.00970513	HORVU.MOREX.r3.1HG0030850/HORVU.MOREX.r3.1HG0016110/HORVU.MOREX.r3.2HG0191210/HORVU.MOREX.r3.1HG0071750/HORVU.MOREX.r3.5HG0484850/HORVU.MOREX.r3.7HG0717180/HORVU.MOREX.r3.1HG0071740/HORVU.MOREX.r3.2HG0203310	8	BP
GO:0120254	olefinic compound metabolic process	13/804	59/10385	0.00046579	0.0116913	0.0107377	HORVU.MOREX.r3.6HG0545970/HORVU.MOREX.r3.7HG0637280/HORVU.MOREX.r3.3HG0305360/HORVU.MOREX.r3.2HG0200060/HORVU.MOREX.r3.7HG0660310/HORVU.MOREX.r3.5HG0484320/HORVU.MOREX.r3.5HG0485790/HORVU.MOREX.r3.5HG0485780/HORVU.MOREX.r3.7HG0637290/HORVU.MOREX.r3.4HG0395160/HORVU.MOREX.r3.6HG0618650/HORVU.MOREX.r3.6HG0589860/HORVU.MOREX.r3.2HG0122400	13	BP
GO:0070589	cellular component macromolecule biosynthetic process	18/804	99/10385	0.000524664	0.0127477	0.0117079	HORVU.MOREX.r3.2HG0107830/HORVU.MOREX.r3.4HG0407310/HORVU.MOREX.r3.2HG0107820/HORVU.MOREX.r3.5HG0492650/HORVU.MOREX.r3.7HG0667280/HORVU.MOREX.r3.2HG0186780/HORVU.MOREX.r3.7HG0731130/HORVU.MOREX.r3.3HG0303900/HORVU.MOREX.r3.2HG0204570/HORVU.MOREX.r3.4HG0385330/HORVU.MOREX.r3.3HG0312020/HORVU.MOREX.r3.1HG0055480/HORVU.MOREX.r3.1HG0067020/HORVU.MOREX.r3.7HG0731320/HORVU.MOREX.r3.3HG0222320/HORVU.MOR…	18	BP
GO:0042546	cell wall biogenesis	34/804	244/10385	0.000560503	0.0133987	0.0123058	HORVU.MOREX.r3.2HG0107830/HORVU.MOREX.r3.1HG0091880/HORVU.MOREX.r3.4HG0407310/HORVU.MOREX.r3.2HG0107820/HORVU.MOREX.r3.5HG0498130/HORVU.MOREX.r3.3HG0297730/HORVU.MOREX.r3.5HG0492650/HORVU.MOREX.r3.5HG0460570/HORVU.MOREX.r3.7HG0667280/HORVU.MOREX.r3.7HG0665610/HORVU.MOREX.r3.4HG0412370/HORVU.MOREX.r3.2HG0195580/HORVU.MOREX.r3.2HG0186780/HORVU.MOREX.r3.7HG0731130/HORVU.MOREX.r3.3HG0303900/HORVU.MOR…	34	BP
GO:0042759	long-chain fatty acid biosynthetic process	9/804	33/10385	0.000675436	0.0154122	0.0141551	HORVU.MOREX.r3.7HG0637280/HORVU.MOREX.r3.7HG0679840/HORVU.MOREX.r3.7HG0637290/HORVU.MOREX.r3.7HG0639230/HORVU.MOREX.r3.4HG0409850/HORVU.MOREX.r3.4HG0394980/HORVU.MOREX.r3.5HG0420500/HORVU.MOREX.r3.6HG0631780/HORVU.MOREX.r3.7HG0726360	9	BP
GO:0080050	regulation of seed development	9/804	33/10385	0.000675436	0.0154122	0.0141551	HORVU.MOREX.r3.2HG0114150/HORVU.MOREX.r3.5HG0512800/HORVU.MOREX.r3.5HG0484320/HORVU.MOREX.r3.6HG0615060/HORVU.MOREX.r3.1HG0018510/HORVU.MOREX.r3.2HG0155540/HORVU.MOREX.r3.1HG0066390/HORVU.MOREX.r3.7HG0716520/HORVU.MOREX.r3.2HG0122400	9	BP
GO:0009611	response to wounding	35/804	258/10385	0.000768818	0.0173459	0.015931	HORVU.MOREX.r3.4HG0405130/HORVU.MOREX.r3.5HG0509760/HORVU.MOREX.r3.6HG0598420/HORVU.MOREX.r3.5HG0480600/HORVU.MOREX.r3.2HG0171680/HORVU.MOREX.r3.1HG0041630/HORVU.MOREX.r3.3HG0305440/HORVU.MOREX.r3.2HG0176200/HORVU.MOREX.r3.2HG0103630/HORVU.MOREX.r3.4HG0351260/HORVU.MOREX.r3.1HG0002450/HORVU.MOREX.r3.1HG0049480/HORVU.MOREX.r3.7HG0679840/HORVU.MOREX.r3.5HG0464400/HORVU.MOREX.r3.7HG0639230/HORVU.MOR…	35	BP
GO:0000041	transition metal ion transport	15/804	80/10385	0.00107646	0.0232422	0.0213464	HORVU.MOREX.r3.2HG0186370/HORVU.MOREX.r3.3HG0310920/HORVU.MOREX.r3.7HG0735680/HORVU.MOREX.r3.1HG0030850/HORVU.MOREX.r3.1HG0016110/HORVU.MOREX.r3.2HG0191210/HORVU.MOREX.r3.1HG0071750/HORVU.MOREX.r3.5HG0484850/HORVU.MOREX.r3.7HG0717180/HORVU.MOREX.r3.7HG0725450/HORVU.MOREX.r3.7HG0718190/HORVU.MOREX.r3.3HG0247650/HORVU.MOREX.r3.1HG0071740/HORVU.MOREX.r3.2HG0203310/HORVU.MOREX.r3.4HG0394460	15	BP
GO:0080113	regulation of seed growth	6/804	17/10385	0.00124433	0.0263013	0.0241559	HORVU.MOREX.r3.2HG0114150/HORVU.MOREX.r3.5HG0512800/HORVU.MOREX.r3.6HG0615060/HORVU.MOREX.r3.1HG0018510/HORVU.MOREX.r3.2HG0155540/HORVU.MOREX.r3.1HG0066390	6	BP
GO:0071215	cellular response to abscisic acid stimulus	33/804	252/10385	0.00195078	0.0395674	0.0363399	HORVU.MOREX.r3.5HG0433250/HORVU.MOREX.r3.2HG0114150/HORVU.MOREX.r3.5HG0519420/HORVU.MOREX.r3.5HG0463060/HORVU.MOREX.r3.4HG0342860/HORVU.MOREX.r3.5HG0433240/HORVU.MOREX.r3.5HG0500590/HORVU.MOREX.r3.3HG0310920/HORVU.MOREX.r3.2HG0123910/HORVU.MOREX.r3.5HG0466170/HORVU.MOREX.r3.5HG0484320/HORVU.MOREX.r3.1HG0072410/HORVU.MOREX.r3.3HG0255490/HORVU.MOREX.r3.3HG0304380/HORVU.MOREX.r3.2HG0176200/HORVU.MOR…	33	BP
GO:0009826	unidimensional cell growth	33/804	253/10385	0.00208241	0.0414007	0.0380237	HORVU.MOREX.r3.2HG0174760/HORVU.MOREX.r3.2HG0189890/HORVU.MOREX.r3.4HG0407310/HORVU.MOREX.r3.1HG0087170/HORVU.MOREX.r3.3HG0282170/HORVU.MOREX.r3.3HG0298540/HORVU.MOREX.r3.1HG0053590/HORVU.MOREX.r3.5HG0466170/HORVU.MOREX.r3.7HG0728480/HORVU.MOREX.r3.2HG0122190/HORVU.MOREX.r3.6HG0589730/HORVU.MOREX.r3.6HG0556730/HORVU.MOREX.r3.5HG0490540/HORVU.MOREX.r3.5HG0486110/HORVU.MOREX.r3.6HG0595110/HORVU.MOR…	33	BP
GO:0006865	amino acid transport	12/804	61/10385	0.0021676	0.0422576	0.0388107	HORVU.MOREX.r3.3HG0301040/HORVU.MOREX.r3.2HG0102700/HORVU.MOREX.r3.7HG0735780/HORVU.MOREX.r3.3HG0234440/HORVU.MOREX.r3.2HG0185340/HORVU.MOREX.r3.5HG0525300/HORVU.MOREX.r3.1HG0005580/HORVU.MOREX.r3.5HG0439620/HORVU.MOREX.r3.7HG0637200/HORVU.MOREX.r3.5HG0471320/HORVU.MOREX.r3.5HG0485530/HORVU.MOREX.r3.7HG0637190	12	BP
GO:0006820	monoatomic anion transport	40/804	325/10385	0.00223975	0.0432444	0.039717	HORVU.MOREX.r3.2HG0201810/HORVU.MOREX.r3.3HG0301040/HORVU.MOREX.r3.6HG0554970/HORVU.MOREX.r3.2HG0102700/HORVU.MOREX.r3.6HG0594230/HORVU.MOREX.r3.4HG0342860/HORVU.MOREX.r3.2HG0179690/HORVU.MOREX.r3.7HG0735780/HORVU.MOREX.r3.2HG0195450/HORVU.MOREX.r3.3HG0234440/HORVU.MOREX.r3.7HG0654860/HORVU.MOREX.r3.6HG0605270/HORVU.MOREX.r3.4HG0389580/HORVU.MOREX.r3.2HG0185340/HORVU.MOREX.r3.7HG0654850/HORVU.MOR…	40	BP
GO:0006869	lipid transport	13/804	70/10385	0.0024783	0.045451	0.0417436	HORVU.MOREX.r3.3HG0296370/HORVU.MOREX.r3.3HG0227370/HORVU.MOREX.r3.7HG0715890/HORVU.MOREX.r3.7HG0676610/HORVU.MOREX.r3.3HG0272350/HORVU.MOREX.r3.2HG0183620/HORVU.MOREX.r3.3HG0227420/HORVU.MOREX.r3.2HG0187050/HORVU.MOREX.r3.3HG0227400/HORVU.MOREX.r3.3HG0227360/HORVU.MOREX.r3.7HG0684200/HORVU.MOREX.r3.2HG0202290/HORVU.MOREX.r3.3HG0227390	13	BP
GO:0060089	molecular transducer activity	35/685	208/8951	6.93155e-06	0.00339646	0.00311555	HORVU.MOREX.r3.2HG0114150/HORVU.MOREX.r3.6HG0596460/HORVU.MOREX.r3.4HG0403510/HORVU.MOREX.r3.4HG0353940/HORVU.MOREX.r3.3HG0310920/HORVU.MOREX.r3.4HG0416570/HORVU.MOREX.r3.5HG0531920/HORVU.MOREX.r3.5HG0531820/HORVU.MOREX.r3.2HG0195450/HORVU.MOREX.r3.5HG0512800/HORVU.MOREX.r3.5HG0477460/HORVU.MOREX.r3.3HG0219050/HORVU.MOREX.r3.1HG0029620/HORVU.MOREX.r3.5HG0421310/HORVU.MOREX.r3.7HG0662420/HORVU.MOR…	35	MF
GO:0038023	signaling receptor activity	30/685	181/8951	4.19214e-05	0.00697646	0.00639946	HORVU.MOREX.r3.6HG0596460/HORVU.MOREX.r3.4HG0403510/HORVU.MOREX.r3.4HG0353940/HORVU.MOREX.r3.3HG0310920/HORVU.MOREX.r3.4HG0416570/HORVU.MOREX.r3.5HG0531920/HORVU.MOREX.r3.5HG0531820/HORVU.MOREX.r3.2HG0195450/HORVU.MOREX.r3.5HG0477460/HORVU.MOREX.r3.3HG0219050/HORVU.MOREX.r3.5HG0421310/HORVU.MOREX.r3.7HG0662420/HORVU.MOREX.r3.1HG0020440/HORVU.MOREX.r3.3HG0307340/HORVU.MOREX.r3.6HG0546620/HORVU.MOR…	30	MF
GO:0016757	glycosyltransferase activity	44/685	310/8951	4.2713e-05	0.00697646	0.00639946	HORVU.MOREX.r3.6HG0574510/HORVU.MOREX.r3.2HG0107830/HORVU.MOREX.r3.6HG0594230/HORVU.MOREX.r3.UnG0753160/HORVU.MOREX.r3.2HG0110530/HORVU.MOREX.r3.4HG0407310/HORVU.MOREX.r3.2HG0107820/HORVU.MOREX.r3.2HG0179690/HORVU.MOREX.r3.1HG0056490/HORVU.MOREX.r3.1HG0070730/HORVU.MOREX.r3.5HG0492650/HORVU.MOREX.r3.7HG0671380/HORVU.MOREX.r3.5HG0463670/HORVU.MOREX.r3.5HG0460570/HORVU.MOREX.r3.7HG0671410/HORVU.MOR…	44	MF
GO:0005385	zinc ion transmembrane transporter activity	8/685	25/8951	0.000378004	0.0463054	0.0424757	HORVU.MOREX.r3.1HG0030850/HORVU.MOREX.r3.1HG0016110/HORVU.MOREX.r3.2HG0191210/HORVU.MOREX.r3.1HG0071750/HORVU.MOREX.r3.5HG0484850/HORVU.MOREX.r3.7HG0717180/HORVU.MOREX.r3.1HG0071740/HORVU.MOREX.r3.2HG0203310	8	MF

## Sheet: Table7
Table 7. KEGG enrichment of significantly differentially expressed genes in the RNA-Seq data of Morex and ygl8 leaf tissues
ID	Description	GeneRatio	BgRatio	pvalue	p.adjust	qvalue	geneID	Count
map00195	Photosynthesis	60/721	145/8736	4.34e-28	1.3e-25	1.19e-25	HORVU.MOREX.r3.UnG0761720/HORVU.MOREX.r3.UnG0811990/HORVU.MOREX.r3.UnG0774100/HORVU.MOREX.r3.UnG0781220/HORVU.MOREX.r3.UnG0812290/HORVU.MOREX.r3.UnG0778560/HORVU.MOREX.r3.UnG0810670/HORVU.MOREX.r3.UnG0801400/HORVU.MOREX.r3.UnG0774980/HORVU.MOREX.r3.6HG0588790/HORVU.MOREX.r3.UnG0816490/HORVU.MOREX.r3.UnG0767200/HORVU.MOREX.r3.UnG0785150/HORVU.MOREX.r3.UnG0791680/HORVU.MOREX.r3.UnG0797120/HORVU.MOR…	60
map00710	Carbon fixation in photosynthetic organisms	53/721	130/8736	1.52e-24	2.28e-22	2.09e-22	HORVU.MOREX.r3.UnG0785060/HORVU.MOREX.r3.5HG0433990/HORVU.MOREX.r3.1HG0019260/HORVU.MOREX.r3.6HG0586640/HORVU.MOREX.r3.UnG0770720/HORVU.MOREX.r3.UnG0779230/HORVU.MOREX.r3.UnG0754740/HORVU.MOREX.r3.UnG0796100/HORVU.MOREX.r3.UnG0774010/HORVU.MOREX.r3.UnG0782030/HORVU.MOREX.r3.UnG0795160/HORVU.MOREX.r3.UnG0768610/HORVU.MOREX.r3.UnG0755480/HORVU.MOREX.r3.UnG0810760/HORVU.MOREX.r3.UnG0809290/HORVU.MOR…	53
map00630	Glyoxylate and dicarboxylate metabolism	51/721	127/8736	2.71e-23	2.7e-21	2.48e-21	HORVU.MOREX.r3.6HG0613270/HORVU.MOREX.r3.UnG0785060/HORVU.MOREX.r3.4HG0337240/HORVU.MOREX.r3.6HG0586640/HORVU.MOREX.r3.UnG0770720/HORVU.MOREX.r3.UnG0779230/HORVU.MOREX.r3.UnG0754740/HORVU.MOREX.r3.UnG0796100/HORVU.MOREX.r3.UnG0774010/HORVU.MOREX.r3.UnG0782030/HORVU.MOREX.r3.UnG0795160/HORVU.MOREX.r3.UnG0768610/HORVU.MOREX.r3.UnG0755480/HORVU.MOREX.r3.UnG0810760/HORVU.MOREX.r3.UnG0809290/HORVU.MOR…	51
map01200	Carbon metabolism	58/721	320/8736	5.97e-09	4.46e-07	4.1e-07	HORVU.MOREX.r3.4HG0406770/HORVU.MOREX.r3.UnG0785060/HORVU.MOREX.r3.5HG0433990/HORVU.MOREX.r3.1HG0019260/HORVU.MOREX.r3.6HG0586640/HORVU.MOREX.r3.4HG0380840/HORVU.MOREX.r3.UnG0770720/HORVU.MOREX.r3.3HG0287930/HORVU.MOREX.r3.UnG0779230/HORVU.MOREX.r3.UnG0754740/HORVU.MOREX.r3.UnG0796100/HORVU.MOREX.r3.UnG0774010/HORVU.MOREX.r3.UnG0782030/HORVU.MOREX.r3.UnG0795160/HORVU.MOREX.r3.UnG0768610/HORVU.MOR…	58
map04075	Plant hormone signal transduction	53/721	360/8736	2.06e-05	0.000881096	0.000809597	HORVU.MOREX.r3.2HG0170250/HORVU.MOREX.r3.3HG0301040/HORVU.MOREX.r3.5HG0497150/HORVU.MOREX.r3.7HG0728870/HORVU.MOREX.r3.5HG0463060/HORVU.MOREX.r3.4HG0342860/HORVU.MOREX.r3.5HG0473560/HORVU.MOREX.r3.5HG0509760/HORVU.MOREX.r3.7HG0661640/HORVU.MOREX.r3.3HG0236780/HORVU.MOREX.r3.7HG0661680/HORVU.MOREX.r3.5HG0480600/HORVU.MOREX.r3.3HG0310920/HORVU.MOREX.r3.5HG0473580/HORVU.MOREX.r3.2HG0123910/HORVU.MOR…	53
map04010	MAPK signaling pathway	55/721	398/8736	8.66e-05	0.00199266	0.00183096	HORVU.MOREX.r3.5HG0441860/HORVU.MOREX.r3.1HG0077700/HORVU.MOREX.r3.5HG0526250/HORVU.MOREX.r3.4HG0403510/HORVU.MOREX.r3.6HG0620330/HORVU.MOREX.r3.3HG0270050/HORVU.MOREX.r3.5HG0479040/HORVU.MOREX.r3.7HG0747080/HORVU.MOREX.r3.6HG0634220/HORVU.MOREX.r3.2HG0154160/HORVU.MOREX.r3.2HG0189950/HORVU.MOREX.r3.2HG0138840/HORVU.MOREX.r3.5HG0468530/HORVU.MOREX.r3.3HG0220750/HORVU.MOREX.r3.3HG0248920/HORVU.MOR…	55
map00190	Oxidative phosphorylation	65/721	496/8736	0.00010157	0.00216924	0.00199321	HORVU.MOREX.r3.4HG0406770/HORVU.MOREX.r3.5HG0420210/HORVU.MOREX.r3.UnG0761720/HORVU.MOREX.r3.UnG0811990/HORVU.MOREX.r3.UnG0774100/HORVU.MOREX.r3.UnG0781220/HORVU.MOREX.r3.UnG0812290/HORVU.MOREX.r3.UnG0778560/HORVU.MOREX.r3.UnG0810670/HORVU.MOREX.r3.UnG0801400/HORVU.MOREX.r3.UnG0774980/HORVU.MOREX.r3.6HG0588790/HORVU.MOREX.r3.UnG0816490/HORVU.MOREX.r3.UnG0767200/HORVU.MOREX.r3.UnG0785150/HORVU.MOR…	65
map04621	NOD-like receptor signaling pathway	50/721	355/8736	0.000112607	0.00224464	0.00206249	HORVU.MOREX.r3.4HG0403510/HORVU.MOREX.r3.3HG0270050/HORVU.MOREX.r3.5HG0479040/HORVU.MOREX.r3.6HG0634220/HORVU.MOREX.r3.2HG0154160/HORVU.MOREX.r3.2HG0189950/HORVU.MOREX.r3.2HG0138840/HORVU.MOREX.r3.5HG0468530/HORVU.MOREX.r3.3HG0220750/HORVU.MOREX.r3.5HG0477460/HORVU.MOREX.r3.3HG0219050/HORVU.MOREX.r3.1HG0049480/HORVU.MOREX.r3.6HG0566570/HORVU.MOREX.r3.5HG0510630/HORVU.MOREX.r3.7HG0640060/HORVU.MOR…	50
map00591	Linoleic acid metabolism	8/721	26/8736	0.000844929	0.0126317	0.0116067	HORVU.MOREX.r3.2HG0171680/HORVU.MOREX.r3.6HG0567600/HORVU.MOREX.r3.7HG0679840/HORVU.MOREX.r3.7HG0639230/HORVU.MOREX.r3.5HG0420500/HORVU.MOREX.r3.1HG0006630/HORVU.MOREX.r3.4HG0335790/HORVU.MOREX.r3.2HG0206860	8
map00592	alpha-Linolenic acid metabolism	15/721	83/8736	0.00294362	0.0400064	0.03676	HORVU.MOREX.r3.7HG0637280/HORVU.MOREX.r3.2HG0171680/HORVU.MOREX.r3.6HG0579680/HORVU.MOREX.r3.6HG0567600/HORVU.MOREX.r3.7HG0747600/HORVU.MOREX.r3.7HG0679840/HORVU.MOREX.r3.7HG0637290/HORVU.MOREX.r3.7HG0639230/HORVU.MOREX.r3.4HG0409850/HORVU.MOREX.r3.4HG0394980/HORVU.MOREX.r3.5HG0420500/HORVU.MOREX.r3.3HG0283100/HORVU.MOREX.r3.1HG0006630/HORVU.MOREX.r3.6HG0631780/HORVU.MOREX.r3.7HG0726360	15

## Sheet: Table8
Table 8. TPM normalized by TMM of significantly differentially expressed chloroplast encoded and homologous GA20ox and CesA genes in the RNA-Seq data of Morex and ygl8 leaf tissues
Gene	Morex_1	Morex_2	Morex_3	ygl8_1	ygl8_2	ygl8_3
psbA	7.421	15.434	10.079	4.478	2.985	5.277
psbI	56.551	54.744	68.184	35.628	21.993	36.826
rbcL	12.028	17.741	7.705	6.987	3.809	4.991
matK	1.287	2.201	1.941	0.847	0.722	0.687
HORVU.MOREX.r3.5HG0485780	193.204	138.691	124.372	25.023	67.301	40.573
HORVU.MOREX.r3.5HG0485790	113.111	99.945	71.635	44.746	47.93	40.717
HORVU.MOREX.r3.3HG0307130	82.238	104.46	94.772	17.908	13.293	49.658
HORVU.MOREX.r3.5HG0536610	40.13	47.308	81.512	18.863	23.222	31.613
HORVU.MOREX.r3.4HG0385030	26.187	23.777	94.33	0.457	2.018	4.183
HORVU.MOREX.r3.5HG0530450	72.103	76.043	126.873	20.419	45.181	41.823
HORVU.MOREX.r3.2HG0111610	38.267	32.411	62.612	9.48	20.156	20.503
HORVU.MOREX.r3.6HG0550800	34.222	34.732	64.806	5.804	19.463	16.3
HORVU.MOREX.r3.5HG0522880	23.996	15.27	27.538	8.986	20.202	17.724
HORVU.MOREX.r3.5HG0482670	12.613	10.014	28.055	3.879	11.558	9.558
HORVU.MOREX.r3.1HG0027850	21.174	19.389	30.043	3.807	12.694	11.645
HORVU.MOREX.r3.1HG0041280	7.747	6.355	22.349	1.686	9.316	7.191

## Sheet: Table9
Table 9. TPM normalized by TMM of barley homologous GA20ox genes in leaf and internode tissues from previously published data (Mascher et al., 2017)
Gene	LEA_1	LEA_2	LEA_3	NOD_1	NOD_2	NOD_3
HORVU.MOREX.r3.5HG0485780	30.68	13.904	8.013	19.988	17.103	26.702
HORVU.MOREX.r3.5HG0485790	99.589	24.862	35.881	54.339	34.001	58.479
HORVU.MOREX.r3.3HG0307130	2.099	2.71	1.427	10.948	6.216	12.172
HORVU.MOREX.r3.5HG0536610	9.307	14.537	3.938	0.825	1.924	5.852
HORVU.MOREX.r3.4HG0385030	2.469	14.047	27.941	14.612	2.187	9.009
HORVU.MOREX.r3.1HG0015470	2.261	0	0	0.677	0	0
HORVU.MOREX.r3.1HG0043210	0	0	0	0	0	0
HORVU.MOREX.r3.1HG0058310	4.179	19.302	19.096	0.5	0.444	1.542
HORVU.MOREX.r3.1HG0065220	0.502	3.784	0	0	0	0
HORVU.MOREX.r3.2HG0186080	0	3.143	0	0	1.294	2.054
HORVU.MOREX.r3.2HG0186150	36.443	130.308	176.291	0.532	2.599	0.437
HORVU.MOREX.r3.2HG0208390	0	0	0	0	0	0.069
HORVU.MOREX.r3.3HG0236880	26.581	40.826	41.511	33.78	30.905	36.436
HORVU.MOREX.r3.3HG0240140	6.408	1.43	1.356	0.852	0.189	0.701
HORVU.MOREX.r3.3HG0306160	0	0	0.258	0	0.216	0.05
HORVU.MOREX.r3.3HG0314210	3.48	2.097	1.767	1.528	1.665	2.483
HORVU.MOREX.r3.4HG0409530	0	0.912	0	0	0	0
HORVU.MOREX.r3.4HG0409540	0	0.441	0	0	0	0
HORVU.MOREX.r3.4HG0409560	0	0.551	0	0	0	0
HORVU.MOREX.r3.4HG0412490	15.194	8.264	24.109	19.831	20.024	12.889
HORVU.MOREX.r3.5HG0466060	0.339	0	0.323	0.406	1.081	2.565
HORVU.MOREX.r3.6HG0618640	11.006	15.704	15.165	0.867	1.155	0.908
HORVU.MOREX.r3.6HG0618650	10.354	16.86	23.711	2.178	2.455	1.446
HORVU.MOREX.r3.7HG0654820	8.336	9.865	14.738	13.364	11.869	19.776

## Sheet: Table10
Table 10. TPM normalized by TMM of barley homologous LHC genes in the RNA-Seq data of Morex and ygl8 leaf tissues.
Gene	Morex_1	Morex_2	Morex_3	ygl8_1	ygl8_2	ygl8_3
HORVU.MOREX.r3.4HG0395490	403.94	330.413	31.021	1050.56	1414.66	818.127
HORVU.MOREX.r3.1HG0068450	2226.64	2944.49	418.542	5245.83	10418.6	5406.67
HORVU.MOREX.r3.1HG0068480	3171.26	4620.85	614.138	11258.4	14560	8600.91
HORVU.MOREX.r3.1HG0048900	300.844	453.245	48.071	1055.11	2176.46	669.731
HORVU.MOREX.r3.5HG0482050	2520.51	4160.14	786.726	8728.72	8745.86	6109.74
HORVU.MOREX.r3.5HG0482040	985.03	1164.26	257.287	3319.74	4425.46	2478.5
HORVU.MOREX.r3.5HG0481950	1663.84	2503.64	405.19	6108.37	6411.25	4623.26
HORVU.MOREX.r3.5HG0482080	4592.01	8341.53	1929.16	12443.8	12939.5	9994.51
HORVU.MOREX.r3.1HG0068490	2324.73	3569.16	1042.84	6806.04	6300.32	4740.98
HORVU.MOREX.r3.5HG0482070	2018.59	3630.24	619.049	5966.27	6996.92	4551.1
HORVU.MOREX.r3.4HG0395500	408.775	331.141	31.881	1048.31	1462.22	817.005
HORVU.MOREX.r3.1HG0068460	2904.78	3818.26	572.324	7790.32	12568.6	6881.44
HORVU.MOREX.r3.1HG0048930	370.943	538.855	55.507	1296.31	2529.26	814.557
